# Supplementary material for: Rocuronium bromide suppresses esophageal cancer via blocking the secretion of C–X–C motif chemokine ligand 12 from cancer associated fibroblasts
Source: J Transl Med. 2023 Apr 8;21:248. doi: 10.1186/s12967-023-04081-y (PMC10082495; doi:10.1186/s12967-023-04081-y)
Supplement: Supplementary file 2 — Additional file 2: Table S1. DEGs of human fibroblasts treated by RB. DEGs screening condition is (log2FC > 1 or < -1, P < 0.05) [file 12967_2023_4081_MOESM2_ESM.xlsx]

## Sheet: High_vs_Low_diff2
GeneName	Chr	Strand	Start	End	Annotation	Class	log2FC(RB vs control)	pvalue	HS-27_RB_1	HS-27_RB	TIG-1_RB	TIG-1_RB	CRL-7815_RB	CRL-7815_RB	HS-27_1	HS-27_2	TIG-1_1	TIG-1_2	CRL-7815_1	CRL-7815_2
ST6GALNAC5	1	+	76867480	77067546	ST6 N-acetylgalactosaminide alpha-2,6-sialyltransferase 5	protein_coding	3.38277	1.12843e-12	269.43	184.056	268.156	175.898	168.05	195.446	39.645	2.74	4.018	19.653	43.129	11.657
PLEKHO2	15	+	64841883	64868002	pleckstrin homology domain containing O2	protein_coding	3.37536	2.58359e-08	5.767	9.447	13.986	0.915	19.322	10.899	0.361	0.784	1.069	2.585	0.172	0.789
PALM2AKAP2	9	+	109498325	110172512	PALM2 and AKAP2 fusion	protein_coding	3.36943	0.000691194	0.041	0.231	11.474	0.188	0.062	0.201	0.23	0.19	0.154	0.213	0.069	0.27
CNTNAP3B	9	-	41890314	42129510	contactin associated protein family member 3B	protein_coding	2.78247	2.23133e-05	3.53	12.903	0.589	16.432	0.791	1.266	1.009	0.237	0.476	1.183	0.836	1.369
NLRC4	2	-	32224453	32265732	NLR family CARD domain containing 4	protein_coding	2.74234	1.32521e-09	23.055	21.965	22.529	30.534	14.481	25.65	8.493	1.104	0.557	4.211	4.092	2.147
PPP1R13B	14	-	103733195	103847575	protein phosphatase 1 regulatory subunit 13B	protein_coding	2.74175	1.47185e-16	7.394	11.498	6.688	10.535	6.288	10.392	2.113	1.218	0.539	1.849	1.095	1.028
EML1	14	+	99737693	99942060	EMAP like 1	protein_coding	2.67581	6.8389e-19	9.968	8.828	7.933	5.596	7.116	9.101	1.952	1.28	0.679	0.823	1.896	0.916
C9orf43	9	+	113410054	113429690	chromosome 9 open reading frame 43	protein_coding	2.61269	2.95096e-18	18.083	14.678	14.276	22.451	7.639	17.544	2.785	1.612	1.595	2.602	4.489	2.345
SORL1	11	+	121452314	121633763	sortilin related receptor 1	protein_coding	2.55204	6.77623e-07	4.397	5.834	1.148	9.793	1.057	5.181	1.038	0.828	1.211	0.721	0.209	0.617
PIK3R2	19	+	18153163	18170532	phosphoinositide-3-kinase regulatory subunit 2	protein_coding	2.51043	4.00517e-08	13.698	8.35	15.28	14.031	12.349	11.615	3.644	0.812	0.274	3.057	1.104	4.279
EBF2	8	-	25841725	26045413	EBF transcription factor 2	protein_coding	2.47965	4.34094e-10	18.019	12.982	18.523	18.41	11.426	7.524	3.502	1.529	0.368	2.236	5.679	2.214
NLRP12	19	-	53793741	53824394	NLR family pyrin domain containing 12	protein_coding	2.44721	2.75948e-09	26.06	21.466	20.092	30.204	15.911	20.753	8.294	1.39	1.095	6.589	5.381	1.862
WFDC1	16	+	84294846	84329844	WAP four-disulfide core domain 1	protein_coding	2.43386	1.14251e-11	18.308	16.097	25.948	25.245	25.037	12.237	6.729	2.425	1.337	4.449	5.939	1.812
KCNMA1	10	-	76869601	77638369	potassium calcium-activated channel subfamily M alpha 1	protein_coding	2.41073	1.0404e-05	13.743	8.061	7.897	7.2	6.754	4.647	1.612	0.665	0	1.653	3.693	1.412
TLR8	X	+	12906620	12923169	toll like receptor 8	protein_coding	2.37926	6.68764e-08	49.435	36.202	55.371	69.499	34.191	47.883	17.161	2.1	3.238	18.362	12.291	3.036
MEFV	16	-	3242027	3256633	MEFV innate immuity regulator, pyrin	protein_coding	2.33167	5.39452e-10	56.127	50.018	62.239	63.098	41.504	60.398	23.307	4.499	2.793	15.466	13.489	6.626
SLC46A2	9	-	112878920	112890876	solute carrier family 46 member 2	protein_coding	2.32754	5.63692e-07	25.687	13.299	28.706	32.388	17.612	25.218	13.467	0.764	1.815	4.466	5.249	2.662
TMEM88	17	+	7855066	7856099	transmembrane protein 88	protein_coding	2.30449	8.96045e-10	10.026	8.13	7.701	8.211	6.204	9.502	4.095	1.517	0.978	1.581	0.646	1.211
DBNDD2	20	+	45406057	45410610	dysbindin domain containing 2	protein_coding	2.29609	0.000211804	0.608	0.84	0.904	0.63	0.703	0.626	0.036	0.061	0.037	0.387	0.083	0.226
VTN	17	-	28367284	28373091	vitronectin	protein_coding	2.27629	3.10568e-08	49.368	59.798	45.862	32.175	52.626	50.247	18.424	2.641	2.334	10.814	20.406	5.213
COLEC12	18	-	316737	500722	collectin subfamily member 12	protein_coding	2.26968	3.9182e-26	34.392	33.14	28.616	28.465	30.017	30.553	7.069	4.641	4.666	4.878	10.24	6.861
IGFBP5	2	-	216672105	216695549	insulin like growth factor binding protein 5	protein_coding	2.25777	0.000285472	12.934	12.512	14.944	19.279	23.802	6.849	2.782	4.906	0	3.63	3.034	4.486
CST1	20	-	23747553	23751268	cystatin SN	protein_coding	2.23383	8.44408e-15	137.595	138.99	157.662	170.27	109.872	159.717	63.836	23.393	16.395	33.927	23.745	24.486
CXCL12	10	-	44370165	44385097	C-X-C motif chemokine ligand 12	protein_coding	2.21812	0.000787224	13.244	11.87	22.875	20.476	6.452	16.503	2.585	0	3.109	1.749	11.185	0.973
CD180	5	-	67179613	67196799	CD180 molecule	protein_coding	2.19176	1.11464e-09	11.635	12.733	14.026	10.918	14.922	13.505	5.07	1.378	0.797	1.84	6.286	1.598
NKX6-1	4	-	84491987	84498450	NK6 homeobox 1	protein_coding	2.16557	2.12122e-05	2.342	3.266	3.358	7.155	0.801	2.386	0.773	0.525	0.18	0.541	2.127	0.111
GJB2	13	-	20187463	20192938	gap junction protein beta 2	protein_coding	2.16208	2.45876e-15	17.97	19.15	15.613	17.772	15.921	14.533	5.721	2.648	1.682	3.013	6.184	3.263
LINC01085	4	+	14111968	14140052	long intergenic non-protein coding RNA 1085	transcribed_processed_pseudogene	2.15567	0.00790403	1.487	1.839	0	0.851	1.446	1.718	0	0.378	0.501	0.228	0.114	0.38
CALHM2	10	-	103446786	103452402	calcium homeostasis modulator family member 2	protein_coding	2.13718	2.5337e-12	47.948	59.373	46.03	62.837	47.607	63.748	21.678	5.173	4.983	14.744	17.054	10.78
ZG16B	16	+	2830169	2839585	zymogen granule protein 16B	protein_coding	2.13531	6.81961e-10	26.807	48.664	41.056	21.223	30.28	63.926	15.361	4.629	3.896	8.225	15.745	4.895
VWF	12	-	5948877	6124770	von Willebrand factor	protein_coding	2.11652	0.000774494	0.637	0.633	1.219	1.182	1.91	0.352	0.337	0.034	0.126	0.093	0.421	0.311
TPD52L1	6	+	125119049	125264407	TPD52 like 1	protein_coding	2.11001	3.65198e-10	42.186	40.787	40.541	38.676	34.894	43.409	19.181	2.8	3.765	8.376	13.573	7.968
ELMOD1	11	+	107591091	107666779	ELMO domain containing 1	protein_coding	2.07901	0.00237551	0.736	0.618	1.051	0.47	0.995	0.536	0.153	0	0.315	0.017	0.052	0.46
TEX15	8	-	30831544	30913008	testis expressed 15, meiosis and synapsis associated	protein_coding	2.05556	6.83097e-08	25.802	12.826	19.301	22.079	10.497	19.239	9.421	1.443	1.523	3.528	5.494	4.945
TNFRSF1A	12	-	6328757	6342114	TNF receptor superfamily member 1A	protein_coding	2.05335	2.5414e-20	78.059	72.432	77.139	85.191	65.715	79.495	27.023	12.662	13.992	23.194	19.103	14.331
ARL11	13	+	49628507	49633872	ADP ribosylation factor like GTPase 11	protein_coding	2.04936	1.49597e-08	10.881	11.463	13.632	14.67	10.826	11.074	5.638	1.117	1.081	3.942	4.362	1.341
OR4D1	17	+	58148449	58159555	olfactory receptor family 4 subfamily D member 1	protein_coding	2.03912	9.24554e-06	2.531	3.686	2.316	1.472	3.618	2.991	0.307	0.988	0.111	0.186	2.03	0.375
FIBIN	11	+	26994112	26997087	fin bud initiation factor homolog	protein_coding	2.03184	2.31732e-13	61.29	57.057	80.48	94.42	63.276	73.525	29.465	9.104	7.726	17.736	25.994	15.095
SLC16A6	17	-	68267026	68291267	solute carrier family 16 member 6	protein_coding	2.00266	2.1038e-06	1.826	2.398	2.262	0.475	0.504	2.237	0.265	0.298	0.443	0.154	0.617	0.599
ADGRE3	19	-	14619117	14690027	adhesion G protein-coupled receptor E3	protein_coding	1.99078	2.97098e-08	6.366	7.226	8.186	11.928	8.245	6.991	4.098	1.085	0.878	3.178	1.939	1.091
OAS1	12	+	112906783	112933222	2'-5'-oligoadenylate synthetase 1	protein_coding	1.98582	2.59141e-09	40.833	46.338	54.692	52.87	40.211	48.999	18.847	5.392	2.536	9.88	22.707	12.28
PSG2	19	-	43064209	43083045	pregnancy specific beta-1-glycoprotein 2	protein_coding	1.98426	1.10661e-12	70.015	73.672	76.496	58.099	54.734	67.671	30.236	9.366	8.582	17.949	22.822	12.271
KCND3	1	-	111770662	111989155	potassium voltage-gated channel subfamily D member 3	protein_coding	1.97184	0.000869174	2.498	1.288	1.528	1.368	2.449	3.342	0.073	0.571	0.525	0.59	0.555	0.821
PRRG4	11	+	32829927	32858120	proline rich and Gla domain 4	protein_coding	1.96776	1.34216e-09	16.187	19.672	14.967	10.663	13.048	18.409	5.197	2.633	1.766	2.276	9.757	2.088
IGSF6	16	-	21639550	21652608	immunoglobulin superfamily member 6	protein_coding	1.964	8.86417e-07	54.778	49.078	56.96	80.176	43.93	57.181	31.133	3.432	4.333	18.538	22.662	7.544
TOX	8	-	58805412	59119147	thymocyte selection associated high mobility group box	protein_coding	1.96058	7.29754e-07	3.503	2.461	1.594	3.513	1.713	1.705	0.598	0.61	0.252	0.966	0.208	1.044
TXNIP	1	-	145992435	145996579	thioredoxin interacting protein	protein_coding	1.95837	2.05361e-07	117.843	114.659	143.904	186.683	111.291	153.779	71.773	11.673	7.111	47.569	46.609	28.322
SNCG	10	+	86958599	86963258	synuclein gamma	protein_coding	1.94899	2.60894e-09	19.747	14.88	18.996	9.896	12.55	4.86	4.909	2.102	2.147	2.539	3.548	5.671
NFE2	12	-	54292111	54301015	nuclear factor, erythroid 2	protein_coding	1.93721	2.9965e-06	43.114	42.216	42.475	68.121	34.107	41.019	31.925	5.151	2.571	12.518	10.237	8.331
DGKG	3	-	186105668	186362234	diacylglycerol kinase gamma	protein_coding	1.93099	3.96116e-07	2.038	2.032	1.817	2.318	1.361	3.049	0.407	0.065	0.345	0.649	0.977	0.821
IVL	1	+	152908546	152911886	involucrin	protein_coding	1.92005	2.13904e-09	16.724	15.912	19.418	18.48	14.376	15.815	8.548	2.059	1.77	4.363	7.118	2.714
ELOVL2	6	-	10980759	11044305	ELOVL fatty acid elongase 2	protein_coding	1.91792	4.26181e-07	88.109	70.919	93.106	114.914	84.865	84.015	34.59	8.886	10.579	54.073	25.89	7.764
SEMA3E	7	-	83363238	83649139	semaphorin 3E	protein_coding	1.89404	2.20747e-16	849.801	725.639	718.43	506.32	410.078	466.705	229.241	118.322	107.117	145.109	224.974	164.491
EDIL3	5	-	83940554	84384880	EGF like repeats and discoidin domains 3	protein_coding	1.8823	1.54711e-13	72.693	68.192	83.113	67.05	46.017	71.264	30.087	13.526	9.639	18.285	23.274	15.905
MORF4L2-AS1	X	+	103687284	103691772	MORF4L2 antisense RNA 1	lncRNA	1.87693	0.000165855	23.932	9.88	34.553	1.928	21.729	6.264	4.047	4.665	2.165	3.952	2.205	9.682
RGS20	8	+	53851795	53959303	regulator of G protein signaling 20	protein_coding	1.87059	1.56951e-06	10.387	8.62	11.626	10.902	5.927	20.272	6.841	1.097	1.242	3.691	3.158	2.45
BTC	4	-	74744759	74794523	betacellulin	protein_coding	1.86785	6.87659e-09	10.283	21.773	11.09	12.563	12.373	13.393	7.952	2.435	2.009	3.055	4.378	2.45
MIR663A	20	-	26208186	26208278	microRNA 663a	miRNA	1.86044	4.2439e-05	4.429	0.806	2.894	5.532	3.639	1.464	0.366	0.116	0.963	1.17	1.51	0.999
CRISPLD2	16	+	84819985	84920768	cysteine rich secretory protein LCCL domain containing 2	protein_coding	1.85812	1.52918e-05	14.808	11.33	12.367	25.236	6.857	9.658	8.549	3.017	1.611	4.101	4.137	0.679
CHL1	3	+	196763	409417	cell adhesion molecule L1 like	protein_coding	1.85443	6.90449e-09	47.252	46.605	47.786	66.142	37.965	45.093	27.533	8.519	5.751	18.819	12.258	7.507
GLIS1	1	-	53506237	53738106	GLIS family zinc finger 1	protein_coding	1.85061	4.10885e-05	17.852	92.106	55.788	9.483	12.099	35.015	15.429	5.851	4.718	11.996	9.763	13.85
ARHGEF10	8	+	1823926	1958641	Rho guanine nucleotide exchange factor 10	protein_coding	1.84593	0.00982959	0.137	0.453	0.468	0.194	1.055	8.795	0.57	0.127	0.623	0.49	0.34	0.895
EFNA3	1	+	155078837	155087538	ephrin A3	protein_coding	1.84409	1.39372e-07	2.322	3.584	2.282	3.064	3.337	3.629	1.305	0.236	1.129	0.727	1.254	0.38
ADCY8	8	-	130780301	131040909	adenylate cyclase 8	protein_coding	1.8431	3.57455e-14	15.922	20.335	14.992	13.61	14.682	17.029	6.018	2.654	3.33	5.542	4.727	4.602
THBD	20	-	23045633	23049672	thrombomodulin	protein_coding	1.84259	2.49218e-08	0.849	1.484	1.396	1.333	0.44	1.152	0.263	0.121	0.253	0.322	0.576	0.277
AP1S3	2	-	223751686	223838027	adaptor related protein complex 1 subunit sigma 3	protein_coding	1.84213	5.00977e-11	18.287	16.663	21.589	17.486	16.451	17.725	7.61	2.641	2.627	7.292	6.269	3.696
CTU1	19	-	51097606	51108409	cytosolic thiouridylase subunit 1	protein_coding	1.84069	1.91915e-09	6.249	7.255	6.474	6.996	7.592	8.241	3.061	2.658	0.635	1.817	2.411	1.326
ABCB1	7	-	87503017	87713323	ATP binding cassette subfamily B member 1	protein_coding	1.83864	4.77951e-08	6.441	15.01	8.479	3.704	10.174	12.791	3.719	2.714	3.096	3.048	1.772	1.432
MCAM	11	-	119308529	119321521	melanoma cell adhesion molecule	protein_coding	1.83419	0.00333573	13.083	15.458	10.975	9.825	18.573	9.106	6.202	1.392	0	3.777	5.051	5.135
AGAP11	10	+	86970741	87010126	ArfGAP with GTPase domain, ankyrin repeat and PH domain 11	lncRNA	1.82739	1.19849e-09	50.436	45.243	44.044	57.896	38.854	45.828	24.612	6.088	5.66	17.247	15.797	10.098
IRAG1	11	-	10573091	10693988	inositol 1,4,5-triphosphate receptor associated 1	protein_coding	1.82449	5.69586e-07	3.225	2.045	3.686	4.821	2.096	3.416	1.425	0.31	0.296	1.392	1.104	0.876
MS4A6A	11	-	60172014	60184666	membrane spanning 4-domains A6A	protein_coding	1.80291	1.40249e-06	133.85	125.514	128.11	224.801	120.274	138.706	85.922	15.031	10.07	61.058	51.992	25.583
MYOCD	17	+	12665890	12768949	myocardin	protein_coding	1.79499	1.36613e-07	7.591	7.848	6.66	12.683	7.461	9.912	4.401	1.254	0.893	3.063	3.925	1.451
LHFPL1	X	-	112630648	112680054	LHFPL tetraspan subfamily member 1	protein_coding	1.79422	4.18957e-08	90.661	88.405	103.231	116.73	65.43	85.517	48.201	13.108	9.641	41.802	32.225	13.553
SMKR1	7	+	129502531	129512918	small lysine rich protein 1	protein_coding	1.79109	4.32431e-11	141.482	126.892	142.889	97.017	105.844	121.247	58.199	16.596	13.787	35.872	53.293	34.699
SPEG	2	+	219434843	219493629	striated muscle enriched protein kinase	protein_coding	1.77741	0.00677764	2.515	9.775	9.67	17.312	21.818	15.602	2.782	5.798	3.277	4.033	0.607	5.832
LINC00595	10	+	78179185	78551355	long intergenic non-protein coding RNA 595	lncRNA	1.77681	1.98652e-13	199.115	199.563	180.421	98.061	223.333	176.764	66.89	23.474	33.463	57.339	72.353	60.812
GLDN	15	+	51341655	51408005	gliomedin	protein_coding	1.77333	1.87903e-07	6.495	7.364	9.223	7.547	6.139	5.574	3.742	0.907	0.595	2.04	3.104	1.956
OLFM1	9	+	135075422	135121180	olfactomedin 1	protein_coding	1.77304	6.77245e-07	2.375	4.019	2.255	2.436	3.236	5.083	2.006	0.78	0.503	1.086	0.837	0.423
FAM169A	5	-	74777574	74866966	family with sequence similarity 169 member A	protein_coding	1.76837	6.87913e-11	2.079	1.87	2.73	1.778	1.258	2.036	0.828	0.644	0.37	0.535	0.566	0.464
EREG	4	+	74365145	74388749	epiregulin	protein_coding	1.76657	0.0224809	0.665	4.435	3.764	2.095	3.673	0.881	0.184	1.755	0.948	0.28	0	1.35
RPA4	X	+	96883908	96885467	replication protein A4	protein_coding	1.76568	0.0212962	0.127	0.531	0.167	0.171	0.431	0.475	0.086	0.266	0	0.033	0.132	0
SLC16A3	17	+	82228397	82261129	solute carrier family 16 member 3	protein_coding	1.76058	2.01393e-09	23.166	20.318	19.035	25.131	14.888	20.074	10.698	3.554	2.711	7.191	8.512	3.478
MS4A4A	11	+	60185702	60317944	membrane spanning 4-domains A4A	protein_coding	1.75815	2.06231e-09	5.841	6.535	6.67	11.377	5.34	6.186	1.876	2.417	0.688	2.228	2.97	2.18
APOL4	22	-	36189124	36204840	apolipoprotein L4	protein_coding	1.74931	4.34138e-08	0.795	0.929	2.007	1.083	1.027	1.334	0.131	0.42	0.26	0.313	0.514	0.454
CHRDL2	11	-	74696429	74731426	chordin like 2	protein_coding	1.74727	1.82553e-07	9.408	7.684	9.944	11.755	6.67	7.634	4.989	1.497	0.756	3.162	3.219	2.15
VSIG2	11	-	124747474	124752255	V-set and immunoglobulin domain containing 2	protein_coding	1.74376	0.00226556	4.736	4.675	6.737	4.101	7.144	6.299	1.462	0.547	2.386	1.36	0	4.263
EPB41L4A	5	-	112142441	112419313	erythrocyte membrane protein band 4.1 like 4A	protein_coding	1.74304	3.37785e-09	403.371	401.393	350.455	300.502	316.441	370.995	191.992	43.927	35.852	118.87	131.627	117.936
MBNL1-AS1	3	-	152245262	152269557	MBNL1 antisense RNA 1	lncRNA	1.73702	6.08662e-11	17.653	19.324	17.187	18.148	21.138	17.541	8.966	2.327	3.206	5.423	7.776	5.556
LILRB5	19	-	54249421	54257301	leukocyte immunoglobulin like receptor B5	protein_coding	1.73697	0.00415087	0.311	0.235	0.187	3.691	0.313	0.313	0.216	0.111	0.247	0.13	0.677	0.092
EMILIN2	18	+	2847006	2916003	elastin microfibril interfacer 2	protein_coding	1.72592	1.95338e-08	3.369	5.296	4.122	4.534	3.541	3.755	1.571	0.697	0.778	2.225	0.837	1.292
CD244	1	-	160830160	160862887	CD244 molecule	protein_coding	1.71545	2.70027e-09	100.796	69.311	111.325	96.848	72.272	88.184	46.161	12.958	11.875	37.331	34.249	21.434
NCAM2	21	+	20998409	21543329	neural cell adhesion molecule 2	protein_coding	1.70809	2.84797e-10	33.392	48.987	42.945	31.193	31.055	40.577	18.473	8.343	8.425	11.591	17.849	5.106
CCDC3	10	-	12896625	13099652	coiled-coil domain containing 3	protein_coding	1.7075	0.00965188	1.055	1.982	0.821	1.942	2.514	2.335	0.265	1.131	0.656	0.054	1.053	0.06
MICAL2	11	+	12094008	12359144	microtubule associated monooxygenase, calponin and LIM domain containing 2	protein_coding	1.6987	2.44607e-08	9.805	17.034	13.117	13.488	12.693	11.699	6.24	3.089	1.973	6.73	4.34	1.565
TLR3	4	+	186069155	186088073	toll like receptor 3	protein_coding	1.6956	0.000135888	21.632	28.428	18.558	16.836	17.087	110.666	12.114	11.062	4.887	13.288	19.418	5.012
BMPER	7	+	33904308	34156427	BMP binding endothelial regulator	protein_coding	1.69514	7.41025e-09	9.145	11.232	10.306	9.371	7.366	10.76	5.204	1.734	1.811	2.707	4.818	1.652
LGALS2	22	-	37570248	37582616	galectin 2	protein_coding	1.68847	0.00417767	52.936	13.353	10.047	4.009	13.929	167.676	9.85	9.457	6.995	12.219	23.063	19.646
HIPK2	7	-	139561570	139777998	homeodomain interacting protein kinase 2	protein_coding	1.68666	0.00261644	4.25	4.625	3.551	4.768	5.58	2.745	0.803	1.93	0.473	0.698	0.875	3.107
STAT1	2	-	190908460	191020960	signal transducer and activator of transcription 1	protein_coding	1.68428	2.56634e-11	14.657	17.967	18.277	18.477	13.338	15.865	7.572	3.149	3.811	4.295	7.482	4.324
PKP1	1	+	201283452	201332993	plakophilin 1	protein_coding	1.67902	1.13456e-08	5.905	4.002	5.1	6.519	5.196	3.811	1.788	0.826	0.606	2.26	2.45	1.564
SHROOM2	X	+	9786429	9949443	shroom family member 2	protein_coding	1.67542	8.01497e-07	28.657	28.292	25.134	26.162	9.342	17.854	7.4	5.591	3.394	10.438	12.546	2.993
MARVELD1	10	+	97713173	97718150	MARVEL domain containing 1	protein_coding	1.66547	6.48164e-09	20.298	23.297	18.681	26.485	19.893	17.278	11.535	4.142	2.979	7.173	9.716	4.113
HBE1	11	-	5268345	5505652	hemoglobin subunit epsilon 1	protein_coding	1.66422	0.00341446	39.781	394.524	281.474	17.613	29.859	146.602	50.851	36.13	16.229	65.433	30.411	87.978
JPH2	20	-	44106590	44187188	junctophilin 2	protein_coding	1.65473	3.67065e-07	4.587	5.751	4.74	3.706	4.425	4.842	2.824	0.903	0.542	0.9	2.457	1.242
DENND5B-AS1	12	+	31589923	31615666	DENND5B antisense RNA 1	lncRNA	1.65398	0.0102366	1.602	1.956	0.287	0.471	1.133	2.069	0.346	0.776	0.401	0.351	0.132	0.342
LINC00886	3	-	156747343	156817062	long intergenic non-protein coding RNA 886	lncRNA	1.6528	1.00149e-08	1.416	1.151	1.708	1.092	1.349	0.909	0.21	0.396	0.546	0.437	0.421	0.374
PCDHGA3	5	+	141343829	141512975	protocadherin gamma subfamily A, 3	protein_coding	1.65193	0.000150622	1.519	2.898	2.021	1.841	2.336	2.068	1.278	0.566	0.033	0.726	0.966	0.426
PRRT1	6	-	32148359	32153083	proline rich transmembrane protein 1	protein_coding	1.65114	0.0232754	2.434	2.747	0.662	2.172	2.613	0.286	0.349	1.343	0.257	0.81	0	0.675
PTGFR	1	+	78303884	78540701	prostaglandin F receptor	protein_coding	1.64611	2.36086e-08	15.657	14.927	14.078	12.064	13.269	15.729	6.989	1.606	1.808	4.654	7.623	4.668
KLF8	X	+	56232356	56291531	Kruppel like factor 8	protein_coding	1.64479	0.047217	12.238	10.148	7.486	12.445	18.499	4.629	4.835	0.723	10.964	0	0	4.366
NEDD9	6	-	11183298	11382348	neural precursor cell expressed, developmentally down-regulated 9	protein_coding	1.64367	1.81491e-07	24.905	17.509	30.732	16.506	19.372	15.384	13.687	2.96	3.834	5.706	7.363	6.225
TNFRSF11B	8	-	118923557	118951885	TNF receptor superfamily member 11b	protein_coding	1.64333	0.014469	0.529	0.288	0.765	1.027	1.228	1.248	0.692	0.09	0.055	0.189	0.081	0.48
SCD5	4	-	82629539	82798796	stearoyl-CoA desaturase 5	protein_coding	1.63626	5.30765e-08	5.257	10.823	5.832	3.563	5.311	2.649	2.293	1.878	1.556	1.355	2.29	1.343
CD1E	1	+	158353696	158357553	CD1e molecule	protein_coding	1.63514	1.22886e-05	2.318	2.815	3.144	2.631	6.816	3.807	2.1	0.396	0.632	1.735	1.021	1.007
PCTP	17	+	55751051	55842830	phosphatidylcholine transfer protein	protein_coding	1.62393	8.91118e-09	10.46	10.767	10.695	11.062	6.853	9.619	4.831	2.203	1.708	4.324	4.486	1.698
KRTAP1-5	17	-	41026026	41027208	keratin associated protein 1-5	protein_coding	1.61645	1.79454e-10	13.544	14.94	11.909	12.113	11.839	12.995	6.64	2.658	3.071	3.127	6.701	2.986
PIGZ	3	-	196946356	196969060	phosphatidylinositol glycan anchor biosynthesis class Z	protein_coding	1.61566	0.0344681	2.767	12.797	19.886	17.801	21.957	12.454	1.148	1.288	15.38	4.271	0	6.478
KIAA1217	10	+	23694746	24547848	KIAA1217	protein_coding	1.61066	1.66488e-14	43.824	43.69	44.139	35.286	36.134	41.76	19.102	9.762	10.673	12.405	15.734	12.454
NLGN4Y-AS1	Y	-	14793642	14804033	NLGN4Y antisense RNA 1	lncRNA	1.60701	0.0102539	0.745	0.405	0.414	0.5	1.098	0.735	0.374	0.378	0.039	0.095	0.057	0.296
KLHL30	2	+	238138668	238152947	kelch like family member 30	protein_coding	1.60626	2.78958e-05	33.127	49.286	45.657	25.602	28.069	34.975	18.321	2.733	7.77	16.124	22.134	4.058
SNURF	15	+	24954986	24977850	SNRPN upstream reading frame	protein_coding	1.60481	2.66814e-09	107.785	103.775	107.651	99.093	90.52	121.941	59.494	17.564	14.619	31.818	54.467	29.38
IDH1	2	-	208236229	208266074	isocitrate dehydrogenase (NADP(+)) 1	protein_coding	1.59957	3.48954e-06	26.698	24.688	30.322	35.504	19.571	24.948	17.939	2.958	3.137	9.434	13.849	6.01
GREB1L	18	+	21242242	21525417	GREB1 like retinoic acid receptor coactivator	protein_coding	1.59021	1.29065e-05	13.391	12.141	13.317	10.79	12.85	11.601	7.097	1.345	0.869	3.022	8.006	4.228
CD14	5	-	140631728	140633701	CD14 molecule	protein_coding	1.58932	1.89512e-05	6.536	5.006	6.951	12.531	5.685	6.378	4.49	1.575	0.792	3.013	3.575	0.834
CATSPER3	5	+	134967907	135011696	cation channel sperm associated 3	protein_coding	1.5858	0.00600141	1.372	0.383	1.549	1.194	1.699	0.596	0.272	0.131	0.481	0.513	0.475	0.351
POLR3G	5	+	90471748	90514557	RNA polymerase III subunit G	protein_coding	1.58538	0.000168912	17.497	25.827	18.29	6.167	5.459	24.354	5.117	1.831	1.835	3.537	12.795	7.367
SLAMF8	1	+	159826811	159837492	SLAM family member 8	protein_coding	1.58527	1.58239e-05	7.254	5.487	8.22	5.432	3.761	7.474	3.31	1.33	0.624	0.98	5.035	1.221
DYNC1I1	7	+	95772506	96110322	dynein cytoplasmic 1 intermediate chain 1	protein_coding	1.58228	4.94284e-12	42.541	47.08	55.727	64.26	40.458	48.05	24.027	12.703	10.964	18.36	15.902	17.561
CYTL1	4	-	5014586	5019458	cytokine like 1	protein_coding	1.58064	0.00235791	1.076	1.774	1.994	0.5	2.115	1.14	0.361	0.121	0.632	0.366	0.826	0.529
RPS6KL1	14	-	74903951	74923302	ribosomal protein S6 kinase like 1	protein_coding	1.56865	0.0290282	2.093	3.087	2.313	1.701	3.169	3.147	2.764	0.168	1.54	0.152	0.228	0.337
FAM72C	1	-	143955364	143971965	family with sequence similarity 72 member C	protein_coding	1.56406	1.84199e-05	13.861	5.782	16.056	19.442	10.309	9.443	5.207	1.665	3.929	1.211	5.953	7.324
C6orf132	6	-	42101119	42142620	chromosome 6 open reading frame 132	protein_coding	1.56224	2.94362e-08	6.844	7.834	6.402	6.081	6.757	8.157	4.649	1.154	1.472	2.107	2.49	2.336
PPP2R2B	5	-	146581146	147084784	protein phosphatase 2 regulatory subunit Bbeta	protein_coding	1.56205	1.02506e-05	83.709	55.57	69.4	80.987	59.715	53.326	51.582	10.23	6.686	22.985	32.926	11.936
WNT2B	1	+	112466541	112530165	Wnt family member 2B	protein_coding	1.56054	0.000216169	1.038	1.65	3.282	1.673	1.561	0.753	0.826	0.058	0.638	0.694	0.552	0.568
CLU	8	-	27596917	27614700	clusterin	protein_coding	1.55953	0.00876055	1.137	2.333	0.963	1.868	0.604	1.807	0.194	0.543	0.15	0.786	0.369	0.874
PRICKLE3	X	-	49174802	49186528	prickle planar cell polarity protein 3	protein_coding	1.55765	4.21752e-08	8.968	6.94	7.554	9.888	7.963	7.708	4.613	1.37	1.247	2.807	4.035	2.541
CACNA2D1	7	-	81946444	82443777	calcium voltage-gated channel auxiliary subunit alpha2delta 1	protein_coding	1.55731	7.18433e-05	2.351	0.274	2.138	2.498	2.16	0.852	0.528	0.39	0.322	0.586	0.722	0.903
GFRA1	10	-	116056925	116273467	GDNF family receptor alpha 1	protein_coding	1.55591	0.0192251	0.903	4.093	3.773	3.542	4.568	3.266	2.662	0.654	2.058	0.422	1.016	0
IL15RA	10	-	5943639	5978187	interleukin 15 receptor subunit alpha	protein_coding	1.55551	0.0398496	0.744	1.404	0.728	1.195	3.012	1.681	0.768	1.355	0.17	0	0.587	0.062
KCNG1	20	-	51003656	51023107	potassium voltage-gated channel modifier subfamily G member 1	protein_coding	1.55037	0.000220242	1.968	0.469	1.981	0.516	2.462	1.404	0.605	0.679	0.132	0.453	0.831	0.265
EDN1	6	+	12290361	12297194	endothelin 1	protein_coding	1.5477	1.85721e-07	0.92	0.806	0.963	1.571	0.617	0.796	0.158	0.28	0.298	0.458	0.484	0.223
TMEM158	3	-	45224466	45226287	transmembrane protein 158 (gene/pseudogene)	protein_coding	1.54748	0.000361077	3.511	3.092	3.052	2.732	3.794	3.817	2.325	0.258	1.449	0.259	2.107	0.404
SYNPO2	4	+	118850688	119061247	synaptopodin 2	protein_coding	1.5472	3.3323e-05	0.542	0.42	0.877	1.34	0.514	0.47	0.099	0.078	0.337	0.242	0.265	0.364
IP6K3	6	-	33721662	33746905	inositol hexakisphosphate kinase 3	protein_coding	1.54125	0.0335457	0.5	3.129	0.612	1.574	3.882	1.457	0.691	1.474	0.499	0	0.739	0.39
STT3A	11	+	125591712	125625215	STT3 oligosaccharyltransferase complex catalytic subunit A	protein_coding	1.53776	5.94932e-10	27.826	31.525	28.775	25.874	28.574	29.365	13.487	6.661	4.709	7.519	19.547	7.257
PPT2-EGFL8	6	+	32153845	32171978	PPT2-EGFL8 readthrough (NMD candidate)	protein_coding	1.53464	8.27423e-14	20.525	21.479	19.694	15.236	20.259	18.816	7.464	5.342	7.771	7.259	6.85	5.317
VSNL1	2	+	17539126	17657018	visinin like 1	protein_coding	1.53436	4.83985e-06	22.848	23.61	21.698	18.317	24.528	22.739	13.241	1.904	2.928	6.9	14.256	6.903
LEF1	4	-	108047545	108168956	lymphoid enhancer binding factor 1	protein_coding	1.53101	0.0237375	12.128	16.583	11.033	11.919	12.018	5.599	8.599	0.386	1.418	9.077	3.677	0.777
BATF	14	+	75522455	75546993	basic leucine zipper ATF-like transcription factor	protein_coding	1.52933	3.02014e-11	50.94	40.479	38.944	40.733	36.065	41.954	18.127	11.765	14.209	16.152	17.476	8.535
KLF17	1	+	44118821	44135140	Kruppel like factor 17	protein_coding	1.52776	9.89868e-10	8.584	11.118	6.022	7.45	7.374	11.659	3.694	3.071	2.482	2.472	3.259	3.089
TERC	3	-	169764520	169765060	telomerase RNA component	lncRNA	1.52577	1.73578e-09	14.427	13.904	10.287	16.298	13.039	15.099	6.924	3.497	3.634	6.277	3.605	4.868
GYPE	4	-	143870864	143905563	glycophorin E (MNS blood group)	protein_coding	1.52508	2.41303e-05	1.897	1.21	1.36	2.036	2.354	2.598	0.806	0.428	0.131	0.968	0.842	0.766
LAT2	7	+	74199652	74229834	linker for activation of T cells family member 2	protein_coding	1.52468	1.10045e-06	77.546	68.23	80.535	101.659	65.908	67.29	52.748	11.744	9.897	33.62	35.468	16.766
TSPAN1	1	+	46175073	46185962	tetraspanin 1	protein_coding	1.52447	1.06925e-09	29.914	23.565	34.611	42.367	33.579	31.069	17.784	6.237	6.842	12.561	14.982	9.375
C1QTNF7	4	+	15339818	15446167	C1q and TNF related 7	protein_coding	1.52365	0.010703	3.497	3.009	4.378	4.097	4.266	2.067	2.249	1.514	1.855	0.639	0	1.117
TMCC3	12	-	94567122	94650557	transmembrane and coiled-coil domain family 3	protein_coding	1.52349	0.0119161	4.942	3.127	4.64	4.908	6.027	4.139	0.254	3.852	2.359	0.645	1.941	0.574
PABPC5-AS1	X	-	91414878	91434999	PABPC5 antisense RNA 1	lncRNA	1.52232	8.94349e-07	50.567	41.436	49.301	59.771	35.388	47.113	29.712	9.112	6.688	25.148	19.436	8.585
OPA3	19	-	45527427	45602212	outer mitochondrial membrane lipid metabolism regulator OPA3	protein_coding	1.5151	3.06756e-13	7.024	7.141	7.453	5.297	6.768	6.103	2.677	2.352	2.794	1.799	2.082	2.177
NFIB	9	-	14081843	14398983	nuclear factor I B	protein_coding	1.51336	0.0385529	3.962	4.139	1.842	2.777	2.187	1.679	0.088	0.492	0.181	1.512	0.134	3.364
CAMK1D	10	+	12349547	12835545	calcium/calmodulin dependent protein kinase ID	protein_coding	1.51026	0.0177949	6.344	4.833	5.174	8.337	13.717	9.631	1.637	7.087	0.241	3.324	3.215	1.32
F3	1	-	94529173	94541759	coagulation factor III, tissue factor	protein_coding	1.50907	8.1571e-08	29.148	17.555	26.017	34.814	18.806	13.13	11.818	5.105	4.14	9.003	9.47	9.426
SLC27A6	5	+	128538013	129033642	solute carrier family 27 member 6	protein_coding	1.50797	0.0484488	1.699	2.173	0.416	2.001	0.176	1.575	0.799	0.158	1.163	0.191	0	0.477
WSCD1	17	+	6057807	6124427	WSC domain containing 1	protein_coding	1.50755	0.0216049	1.284	6.225	6.57	2.813	4.189	4.946	2.195	3.768	0.666	1.311	0.592	0.583
LTBR	12	+	6375045	6391571	lymphotoxin beta receptor	protein_coding	1.50716	8.05119e-07	21.52	24.913	25.415	30.261	16.823	23.022	16.696	5.078	3.849	10.138	9.542	4.598
BDKRB1	14	+	96256210	96268967	bradykinin receptor B1	protein_coding	1.50354	0.0454292	7.162	5.197	2.921	6.101	15.926	9.272	4.401	0.494	1.361	2.68	0	7.453
MED20	6	-	41905354	41921139	mediator complex subunit 20	protein_coding	1.50216	2.55773e-11	9.709	10.222	10.427	8.988	11.686	10.068	5.082	2.648	3.9	3.194	4.367	2.34
DDO	6	-	110391771	110415575	D-aspartate oxidase	protein_coding	1.50092	1.08645e-10	17.716	24.002	18.525	10.854	15.998	14.889	6.21	5.834	5.675	7.02	5.891	5.365
C1orf162	1	+	111473792	111478512	chromosome 1 open reading frame 162	protein_coding	1.49333	2.14705e-07	24.256	21.621	22.165	21.07	23.199	22.615	8.359	2.772	5.62	12.844	13.62	4.671
SPTBN2	11	-	66682497	66729226	spectrin beta, non-erythrocytic 2	protein_coding	1.49332	0.0280006	4.085	12.03	6.468	12.368	7.628	7.635	9.037	3.878	0.274	1.079	2.029	1.5
ADCY4	14	-	24318349	24335093	adenylate cyclase 4	protein_coding	1.49227	3.10673e-10	48.718	58.066	46.349	47.371	43.131	51.813	27.775	11.262	10.492	17.326	18.761	19.363
PRR26	10	+	649948	669581	proline rich 26	lncRNA	1.49057	0.0339338	13.692	19.734	20.825	4.863	7.661	17.246	2.047	2.297	12.659	10.386	0.625	1.848
CXCL3	4	-	74036589	74038807	C-X-C motif chemokine ligand 3	protein_coding	1.48762	0.0358398	1.743	2.76	4.75	1.041	4.812	3.945	0.175	0.295	3.162	0.178	0.669	2.276
TBC1D2	9	-	98199011	98255649	TBC1 domain family member 2	protein_coding	1.48679	2.78245e-08	18.498	18.541	19.962	29.451	15.293	18.241	10.185	4.189	3.414	9.217	8.497	7.271
PURG	8	-	30995802	31033715	purine rich element binding protein G	protein_coding	1.48241	8.93471e-05	0.49	1.794	0.808	0.427	1.17	0.599	0.308	0.524	0.241	0.384	0.168	0.229
TMEM47	X	-	34627075	34657285	transmembrane protein 47	protein_coding	1.48213	0.00895567	6.55	15.682	15.224	14.346	22.599	11.099	2.536	0.407	2.987	2.941	11.063	10.633
APBA2	15	+	28884483	29118315	amyloid beta precursor protein binding family A member 2	protein_coding	1.4807	1.71889e-06	3.421	3.236	3.867	3.683	2.649	1.911	2.027	0.591	0.691	1.134	0.999	1.244
KCTD4	13	-	45192853	45194717	potassium channel tetramerization domain containing 4	protein_coding	1.47966	0.0276002	3.459	2.282	6.284	1.378	3.183	2.332	1.391	1.301	2.391	1.177	0.354	0.131
SEMA6A	5	-	116443555	116574823	semaphorin 6A	protein_coding	1.47773	0.0165918	0.753	0.934	0.815	0.748	0.822	0.093	0.039	0.413	0.14	0.079	0.414	0.372
CPPED1	16	-	12659799	12803887	calcineurin like phosphoesterase domain containing 1	protein_coding	1.47761	3.06351e-05	50.611	47.917	71.158	77.2	46.629	63.066	39.779	8.726	5.485	34.052	27.977	11.985
SNORD32A	19	+	49489965	49490048	small nucleolar RNA, C/D box 32A	snoRNA	1.47758	0.0214618	0.788	0.429	0.255	1.193	1.535	0.761	0.205	0.489	0.159	0.078	0.783	0.029
HMOX1	22	+	35380361	35394207	heme oxygenase 1	protein_coding	1.47635	3.05907e-09	76.539	79.933	94.779	91.594	59.939	75.951	45.473	18.362	24.925	36.774	20.473	26.01
IFIT3	10	+	89327997	89340971	interferon induced protein with tetratricopeptide repeats 3	protein_coding	1.47343	3.69968e-10	18.744	25.923	37.421	34.169	19.951	27.453	7.599	10.32	6.071	8.335	15.719	10.856
FGL2	7	-	77193369	77199848	fibrinogen like 2	protein_coding	1.47093	9.1704e-09	23.627	30.336	28.327	13.46	19.151	16.354	12.233	7.578	4.452	8.102	7.973	6.974
KCNQ3	8	-	132120859	132481095	potassium voltage-gated channel subfamily Q member 3	protein_coding	1.47067	5.55764e-10	30.979	37.226	32.552	29.093	30.884	35.165	15.709	7.057	6.348	15.68	14.548	11.303
NRXN2	11	-	64606174	64723197	neurexin 2	protein_coding	1.47055	0.0353741	4.957	5.897	2.398	4.545	3.341	3.785	3.06	2.146	2.892	0.129	0.584	0.144
FAM50B	6	+	3849373	3851320	family with sequence similarity 50 member B	protein_coding	1.47	2.73907e-08	8.112	9.986	11.086	6.574	6.057	7.263	2.69	3.584	2.664	1.962	2.342	4.436
CELF2	10	+	10798397	11336675	CUGBP Elav-like family member 2	protein_coding	1.46902	0.0414891	8.356	7.362	2.434	7.408	7.414	5.9	5.062	4.692	1.815	0.447	0	1.988
FAM110A	20	+	833715	857463	family with sequence similarity 110 member A	protein_coding	1.46838	6.31303e-09	30.467	25.33	35.576	31.757	25.856	31.995	17.444	7.982	7.611	13.309	7.578	11.442
GALNT12	9	+	98807670	98850081	polypeptide N-acetylgalactosaminyltransferase 12	protein_coding	1.46769	3.33712e-05	5.213	5.326	6.421	3.379	4.111	4.47	2.275	0.264	1.173	1.294	2.666	2.746
THY1	11	-	119415476	119424985	Thy-1 cell surface antigen	protein_coding	1.46761	0.00315004	39.433	277.292	127.654	41.191	60.285	71.963	50.998	48.947	4.842	42.907	28.691	46.968
FOXF2	6	+	1389576	1395603	forkhead box F2	protein_coding	1.46745	0.0206461	20.185	28.069	8.231	11.053	18.573	24.348	6.822	1.392	10.229	2.518	2.841	16.104
CGREF1	2	-	27098889	27119128	cell growth regulator with EF-hand domain 1	protein_coding	1.46691	2.46557e-10	40.6	40.661	37.605	46.362	39.669	41.944	24.294	10.626	7.648	15.914	18.112	12.664
DOCK4	7	-	111726110	112206407	dedicator of cytokinesis 4	protein_coding	1.46348	2.92193e-05	5.464	5.885	4.479	4.996	2.565	7.159	2.367	1.678	2.697	0.632	2.188	1.477
ERLIN1	10	-	100150094	100186033	ER lipid raft associated 1	protein_coding	1.46131	4.28739e-10	25.642	21.285	20.892	23.438	20.731	20.22	11.186	8.342	4.944	7.021	11.531	4.951
DGUOK-AS1	2	-	73947322	73981441	DGUOK antisense RNA 1	lncRNA	1.4594	7.45278e-07	278.633	415.368	480.246	347.254	253.37	199.814	139.652	91.87	47.161	149.072	129.913	160.379
HS3ST1	4	-	11393150	11429564	heparan sulfate-glucosamine 3-sulfotransferase 1	protein_coding	1.45856	1.76799e-05	1.519	1.938	1.185	1.51	1.12	1.35	0.386	0.098	0.537	0.51	1.165	0.403
TNFRSF1B	1	+	12166991	12209228	TNF receptor superfamily member 1B	protein_coding	1.45725	8.05871e-10	423.463	436.301	479.809	472.144	330.782	435.371	242.604	116.588	76.575	210.131	170.988	121.9
STARD13-AS	13	+	33180401	33281584	STARD13 antisense RNA	lncRNA	1.45644	0.034414	0.645	0.328	1.184	0.613	0.089	0.934	0.143	0.134	0	0.507	0.291	0.269
HCCS	X	+	11111301	11123086	holocytochrome c synthase	protein_coding	1.45279	1.08523e-12	21.543	24.442	22.82	19.77	19.314	25.996	8.805	9.018	7.24	7.483	10.271	6.055
VNN2	6	-	132743870	132763459	vanin 2	protein_coding	1.4504	9.99988e-05	2.282	2.456	6.524	4.618	2.739	7.119	1.591	1.909	1.16	2.562	1.508	0.65
HSPB7	1	-	16014028	16019594	heat shock protein family B (small) member 7	protein_coding	1.45022	0.000706645	3.497	7.249	5.317	8.871	2.981	5.856	4.096	0.702	0.44	3.349	2.128	1.606
PPP1R14A	19	-	38251237	38256532	protein phosphatase 1 regulatory inhibitor subunit 14A	protein_coding	1.4501	1.82918e-11	35.334	43.299	32.467	27.683	27.965	33.628	13.044	8.357	11.168	13.239	12.142	15.349
MT1M	16	+	56632659	56633981	metallothionein 1M	protein_coding	1.44855	3.39216e-08	115.581	46.726	86.135	40.445	57.39	37.629	30.619	21.36	17.894	24.226	20.981	25.541
MAOA	X	+	43654907	43746824	monoamine oxidase A	protein_coding	1.44654	1.84902e-06	18.961	19.402	16.892	13.336	19.228	17.97	11.461	2.486	2.487	5.454	10.579	6.309
CPED1	7	+	120988697	121297442	cadherin like and PC-esterase domain containing 1	protein_coding	1.44283	7.5674e-08	168.588	159.709	131.312	194.756	152.195	111.732	93.601	34.778	28.048	65.91	76.65	38.765
ICMT	1	-	6221193	6235972	isoprenylcysteine carboxyl methyltransferase	protein_coding	1.44098	6.09456e-10	32.13	31.095	30.962	28.723	25.891	34.093	15.614	6.118	6.6	12.142	16.715	10.136
BCL3	19	+	44747705	44760044	BCL3 transcription coactivator	protein_coding	1.43829	0.0297457	1.274	0.594	1.336	1.528	2.051	0.932	0.067	0	0.934	0.17	0.615	1.023
XG	X	+	2752040	2816500	Xg glycoprotein (Xg blood group)	protein_coding	1.43578	0.000978622	0.387	0.385	0.581	0.508	0.717	0.538	0.134	0.288	0.265	0.099	0.149	0.179
CEP89	19	-	32875925	32971991	centrosomal protein 89	protein_coding	1.43395	3.73803e-09	5.864	5.304	5.389	4.618	5.858	5.867	2.97	1.328	1.101	2.097	3.101	1.542
CRHBP	5	+	76953045	76981158	corticotropin releasing hormone binding protein	protein_coding	1.43345	7.17617e-09	22.984	24.566	26.09	21.811	22.443	26.224	12.426	4.635	4.905	12.612	9.67	9.073
FOXP1	3	-	70952817	71583989	forkhead box P1	protein_coding	1.43267	8.40924e-06	5.728	5.935	6.42	3.549	6.319	6.793	3.187	0.468	1.838	1.906	3.592	1.842
KIAA1614	1	+	180912897	180951614	KIAA1614	protein_coding	1.43107	0.000108769	0.191	0.489	0.277	0.357	0.283	0.484	0.176	0.11	0.016	0.147	0.144	0.141
CMIP	16	+	81445170	81711762	c-Maf inducing protein	protein_coding	1.43099	1.30854e-07	94.372	121.958	129.368	134.145	84.789	109.585	69.851	27.618	19.211	61.754	45.317	26.262
NEURL1	10	+	103493979	103592552	neuralized E3 ubiquitin protein ligase 1	protein_coding	1.43082	4.27632e-05	6.795	5.601	8.752	8.087	4.139	10.279	6.205	2.639	1.344	2.228	1.651	2.087
SMURF2	17	-	64542282	64662307	SMAD specific E3 ubiquitin protein ligase 2	protein_coding	1.42935	3.0195e-09	7.624	8.792	7.458	7.571	7.545	7.01	4.52	2.129	1.787	2.346	3.734	2.526
GALNT6	12	-	51351247	51392867	polypeptide N-acetylgalactosaminyltransferase 6	protein_coding	1.42748	1.18162e-08	12.451	10.267	9.915	11.313	10.775	12.579	6.44	2.188	2.694	5.033	5.496	3.132
TIMP2	17	-	78852977	78925387	TIMP metallopeptidase inhibitor 2	protein_coding	1.42336	5.87011e-08	57.345	56.41	61.966	77.894	46.151	52.428	34.32	12.933	11.933	32.377	25.577	14.135
ZRANB2-AS1	1	+	71048855	71067184	ZRANB2 antisense RNA 1	lncRNA	1.42268	2.8638e-06	4.057	4.019	2.956	6.635	2.546	3.463	1.808	1.122	0.872	2.634	1.404	0.954
CTTNBP2	7	-	117710651	117874139	cortactin binding protein 2	protein_coding	1.42215	0.00248581	3.318	4.596	5.413	4.405	6.384	4.367	0.222	1.997	1.032	1.468	3.737	2.135
ATP6V1D	14	-	67294371	67360265	ATPase H+ transporting V1 subunit D	protein_coding	1.42047	1.46503e-08	19.518	19.44	16.107	19.266	17.546	21.208	11.228	4.142	3.646	6.769	10.288	6.137
SPATA45	1	-	212830141	212847649	spermatogenesis associated 45	protein_coding	1.4201	0.0315916	1.614	4.391	5.641	4.545	6.046	0.733	0.765	0.572	1.446	2.588	0.584	2.591
APOL1	22	+	36253071	36267530	apolipoprotein L1	protein_coding	1.4195	4.26671e-08	34.451	34.345	38.428	29.275	33.005	22.833	17.762	6.07	6.415	13.648	18.792	9.179
VSTM5	11	-	93818232	93850618	V-set and transmembrane domain containing 5	protein_coding	1.41923	9.67837e-09	29.452	35.406	26.061	25.288	26.52	28.387	16.05	11.473	8.235	9.782	7.275	11.129
TPPP3	16	-	67389809	67393518	tubulin polymerization promoting protein family member 3	protein_coding	1.41905	4.12265e-05	7.707	11.909	17.181	16.715	14.478	16.887	5.666	1.733	2.132	10.766	7.99	3.416
TOR1B	9	+	129803157	129811281	torsin family 1 member B	protein_coding	1.41407	3.60698e-13	35.86	34.302	31.116	35.075	32.258	33.383	15.615	11.377	8.608	11.462	16.363	12.336
PYCARD	16	-	31201486	31203450	PYD and CARD domain containing	protein_coding	1.41387	2.50879e-06	67.725	69.726	68.182	80.979	47.659	69.983	45.47	14.5	8.16	30.658	28.73	24.163
FAM180A	7	-	135728348	135748813	family with sequence similarity 180 member A	protein_coding	1.41306	0.000358124	1.495	3.076	1.073	1.832	1.682	1.703	0.198	0.121	0.685	0.875	1.29	0.872
PDGFB	22	-	39223359	39244982	platelet derived growth factor subunit B	protein_coding	1.4106	1.02375e-05	2.804	6.746	4.189	2.295	4.278	6.149	2.59	1.307	0.886	1.193	2.908	1.032
TOLLIP	11	-	1274371	1309654	toll interacting protein	protein_coding	1.40805	1.15558e-10	22.811	23.028	25.236	21.77	21.111	24.304	12.917	5.367	5.628	8.749	10.635	8.766
PKDCC	2	+	42048021	42058517	protein kinase domain containing, cytoplasmic	protein_coding	1.40765	0.0223041	0.8	1.654	2.398	0.832	0.387	1.271	0.089	0.149	0.593	0.18	1.419	0.3
CA2	8	+	85463968	85481493	carbonic anhydrase 2	protein_coding	1.40584	4.99731e-07	288.038	271.553	385.243	468.143	245.454	302.753	189.431	95.318	54.231	199.333	130.085	71.711
CTNND2	5	-	10971836	11904446	catenin delta 2	protein_coding	1.40387	4.09989e-06	2.935	2.57	4.358	3.926	3.933	6.586	2.587	1.461	0.971	1.817	1.452	0.861
C1QL1	17	-	44959693	44968303	complement C1q like 1	protein_coding	1.40284	1.95152e-12	26.236	27.861	25.724	26.123	25.975	28.44	13.241	6.403	6.791	9.896	12.384	11.893
BDNF	11	-	27654893	27722058	brain derived neurotrophic factor	protein_coding	1.4006	0.0223156	2.802	1.788	3.192	4.867	2.667	3.786	0.321	0.959	1.763	2.82	0.49	0.845
MIR1260B	11	+	96341438	96341526	microRNA 1260b	miRNA	1.40032	6.22906e-10	81.903	69.924	78.64	81.09	78.508	88.325	41.307	15.29	15.092	33.046	42.154	34.309
FCGR1A	1	+	149782671	149792518	Fc fragment of IgG receptor Ia	protein_coding	1.39939	2.25106e-05	18.034	13.232	17.653	24.954	15.81	16.211	9.83	2.727	2.111	9.783	11.154	4.501
SH3RF2	5	+	145936578	146081791	SH3 domain containing ring finger 2	protein_coding	1.39881	9.23693e-13	40.463	40.204	42.463	41.536	39.34	47.459	22.404	12.941	11.634	14.086	20.253	14.011
TSGA10	2	-	98997261	99154964	testis specific 10	protein_coding	1.39601	0.00771152	0.79	0.697	0.705	0.725	1.474	0.973	0.118	0.61	0.17	0.264	0.252	0.587
KCNJ15	21	+	38155549	38307357	potassium inwardly rectifying channel subfamily J member 15	protein_coding	1.39573	2.40666e-10	45.753	49.341	44.581	34.542	44.997	47.303	24.823	10.606	10.492	15.228	22.586	17.518
ALPK3	15	+	84817356	84873479	alpha kinase 3	protein_coding	1.3955	0.0450208	22.645	28.251	5.406	28.429	21.345	26.325	1.833	11.655	6.928	24.803	0.933	4.138
STOM	9	-	121338987	121370304	stomatin	protein_coding	1.39519	0.000427012	18.582	56.968	30.569	18.271	14.297	25.711	15.131	8.932	2.975	13.848	17.63	3.95
GPAT3	4	+	83535914	83605875	glycerol-3-phosphate acyltransferase 3	protein_coding	1.39338	1.37859e-08	15.25	18.764	15.532	21.13	16.184	22.037	10.01	6.098	5.066	8.738	7.436	4.069
MGST2	4	+	139665768	139740745	microsomal glutathione S-transferase 2	protein_coding	1.39264	8.22287e-07	10.943	12.836	10.961	14.399	11.609	10.453	6.981	1.767	2.208	5.462	6.03	4.633
ARSJ	4	-	113900284	113979727	arylsulfatase family member J	protein_coding	1.3918	0.014222	8.794	2.592	7.62	7.624	8.85	6.597	4.053	2.956	1.671	3.496	0.619	3.203
TMEM178B	7	+	141074064	141480380	transmembrane protein 178B	protein_coding	1.39137	0.000479185	7.282	4.246	2.236	2.631	1.389	2.573	0.273	0.629	1.171	1.552	2.115	1.983
IMPA2	18	+	11981025	12030877	inositol monophosphatase 2	protein_coding	1.38986	0.0340416	3.319	2.844	2.938	3.79	4.874	0.524	0.469	0.964	3.543	1.11	0.239	0.617
RGL3	19	-	11384341	11419328	ral guanine nucleotide dissociation stimulator like 3	protein_coding	1.38867	0.040223	1.423	1.518	0.731	1.434	1.218	1.568	0	1.484	0.13	0.224	0.144	0.995
LAMA4	6	-	112107931	112254939	laminin subunit alpha 4	protein_coding	1.38593	7.43181e-07	9.764	12.326	10.034	13.126	8.541	10.768	6.129	2.091	1.656	4.179	6.267	4.344
SGIP1	1	+	66533383	66751139	SH3GL interacting endocytic adaptor 1	protein_coding	1.38538	0.0001884	444.189	341.963	519.065	670.941	506.566	478.556	343.183	56.185	49.552	316.399	274.964	93.226
MT1L	16	+	56617476	56618818	metallothionein 1L, pseudogene	transcribed_unprocessed_pseudogene	1.38477	1.80977e-05	1524.82	1254.46	1546.96	2021.73	1259.75	1596.37	1059.78	278.205	196.627	963.925	714.135	312.011
ARMC7	17	+	75109952	75130272	armadillo repeat containing 7	protein_coding	1.38266	1.67871e-08	10.592	11.826	14.062	11.671	10.395	9.916	5.713	2.629	2.326	5.52	5.345	4.686
LINC00578	3	+	177441910	177767379	long intergenic non-protein coding RNA 578	lncRNA	1.38263	1.09116e-09	9.908	11.389	11.379	11.325	12.324	11.189	5.808	2.66	3.064	3.448	7.133	3.743
CAMKK2	12	-	121237675	121298308	calcium/calmodulin dependent protein kinase kinase 2	protein_coding	1.38245	8.33084e-09	37.775	30.246	42.294	43.735	35.808	44.516	23.899	8.991	8.983	19.275	16.801	11.912
MLC1	22	-	50059391	50085426	modulator of VRAC current 1	protein_coding	1.38243	0.000155503	25.276	10.132	23.643	15.411	13.146	9.331	11.555	3.56	1.463	6.932	6.022	7.614
FEZ1	11	-	125442881	125592568	fasciculation and elongation protein zeta 1	protein_coding	1.3797	1.26997e-06	2.699	3.68	4.253	1.652	3.029	2.064	1.479	0.458	0.738	1.203	1.569	1.194
CD33	19	+	51225064	51243860	CD33 molecule	protein_coding	1.3776	2.82983e-05	26.081	35.077	29.164	32.536	23.558	27.656	21.99	5.604	3.538	16.235	12.783	6.806
SNORA24	4	+	118279190	118279320	small nucleolar RNA, H/ACA box 24	snoRNA	1.37532	0.000289984	4.924	4.496	5.615	4.972	4.907	7.13	3.494	1.23	2.105	2.767	0.345	2.374
VAV3	1	-	107571161	107965180	vav guanine nucleotide exchange factor 3	protein_coding	1.37454	3.6532e-06	99.878	84.551	104.305	175.757	98.145	102.673	82.358	22.772	15.963	49.78	55.456	30.228
BATF3	1	-	212686417	212699840	basic leucine zipper ATF-like transcription factor 3	protein_coding	1.37386	0.0198143	7.975	9.721	9.757	15.023	2.642	8.785	2.823	1.98	6.911	1.433	3.233	4.382
NXN	17	-	799310	979776	nucleoredoxin	protein_coding	1.37304	0.0211856	0.401	0.456	0.457	0.04	0.302	0.338	0.181	0.124	0.104	0.031	0.077	0.216
LRP1	12	+	57128483	57213361	LDL receptor related protein 1	protein_coding	1.37295	9.82163e-06	53.363	42.931	56.037	71.241	44.364	47.18	32.105	11.436	9.136	37.304	22.943	8.706
LMOD1	1	-	201896456	201946588	leiomodin 1	protein_coding	1.37281	8.53168e-06	6.603	7.971	5.113	7.471	4.957	6.894	3.999	2.336	1.288	3.698	1.325	2.38
DNTTIP1	20	+	45791954	45811427	deoxynucleotidyltransferase terminal interacting protein 1	protein_coding	1.3713	2.39537e-09	32.564	41.417	33.87	35.596	32.709	30.667	20.247	10.339	9	15.117	15.275	9.931
RALB	2	+	120240064	120294710	RAS like proto-oncogene B	protein_coding	1.37041	8.92323e-07	97.998	85.93	95.46	115.666	88.084	99.21	63.849	16.29	15.583	44.952	55.982	28.549
KCNK6	19	+	38319845	38332076	potassium two pore domain channel subfamily K member 6	protein_coding	1.36809	0.0460042	2.212	6.418	5.05	5.651	1.017	4.997	3.098	2.928	0.336	0.497	2.739	0.184
DBNDD1	16	-	90004871	90020128	dysbindin domain containing 1	protein_coding	1.36709	0.000151053	2.59	2.557	2.23	2.756	1.085	1.96	1.576	0.655	0.274	1.049	1.125	0.393
GPR20	8	-	141356470	141367286	G protein-coupled receptor 20	protein_coding	1.3669	0.0265227	1.01	1.244	1.561	0.582	1.725	1.295	0.118	0.594	1.091	0.06	0.943	0.033
DHCR24	1	-	54849627	54887195	24-dehydrocholesterol reductase	protein_coding	1.36639	5.33156e-06	6.42	4.128	4.947	4.52	4.447	3.715	2.358	1.301	0.727	1.571	3.983	0.952
NLGN1	3	+	173396284	174286644	neuroligin 1	protein_coding	1.36496	0.0104145	5.053	0.585	0.342	0.496	3.843	0.39	0.555	0.717	0.77	0.489	0.758	0.832
SH2D5	1	-	20719731	20732837	SH2 domain containing 5	protein_coding	1.36473	1.78849e-06	19.862	17.522	16.973	28.577	17.185	18.464	12.479	3.756	3.976	10.592	10.588	4.619
SLAMF7	1	+	160739057	160754821	SLAM family member 7	protein_coding	1.36106	6.22374e-07	83.729	75.872	98.189	78.554	58.197	83.011	39.425	14.618	13.175	35.631	63.385	19.639
LINC01358	1	+	58933643	59240555	long intergenic non-protein coding RNA 1358	lncRNA	1.35985	0.00237433	0.307	0.339	0.337	0.392	0.298	0.233	0.051	0.017	0.167	0.309	0.07	0.092
PILRA	7	+	100367530	100400096	paired immunoglobin like type 2 receptor alpha	protein_coding	1.35974	4.95326e-06	90.99	86.051	85.154	109.991	69.451	85.4	58.93	17.058	14.355	52.881	38.508	23.593
DKK2	4	-	106921802	107283806	dickkopf WNT signaling pathway inhibitor 2	protein_coding	1.3592	2.35943e-08	23.575	17.55	27.448	15.044	18.476	17.404	11.172	6.418	5.271	9.027	8.253	6.402
ADAMTS1	21	-	26835755	26845409	ADAM metallopeptidase with thrombospondin type 1 motif 1	protein_coding	1.35865	0.00172602	3.609	8.517	6.026	0.672	4.141	1.722	2.123	1.667	0.538	1.089	3.243	0.93
HRH2	5	+	175658030	175710756	histamine receptor H2	protein_coding	1.35749	2.53725e-06	26.899	27.664	34.742	35.146	23.419	30.899	17.623	7.708	4.087	18.684	13.076	8.552
TINAGL1	1	+	31576485	31587686	tubulointerstitial nephritis antigen like 1	protein_coding	1.35705	0.0125271	1.309	1.725	1.56	1.396	1.284	1.46	1.372	0.299	0.118	0.155	0.698	0.731
RPS6KA1	1	+	26529761	26575030	ribosomal protein S6 kinase A1	protein_coding	1.35593	5.02458e-09	101.213	84.989	91.83	90.082	72.758	80.72	52.042	18.166	17.885	38.297	44.616	32.734
SNORD89	2	-	101272936	101273049	small nucleolar RNA, C/D box 89	snoRNA	1.35439	8.53486e-09	21.343	22.339	23.246	24.068	19.492	23.341	11.645	4.725	4.943	8.801	12.552	9.638
TSACC	1	+	156337314	156346995	TSSK6 activating cochaperone	protein_coding	1.35306	7.38083e-06	8.881	8.914	11.069	17.071	8.695	8.476	8.113	2.477	2.49	3.988	5.029	2.57
KPRP	1	+	152759561	152762052	keratinocyte proline rich protein	protein_coding	1.35082	0.0113867	16.75	16.109	16.203	18.77	21.505	4.951	1.293	3.868	6.663	6.997	7.895	10.215
ATP6V1B2	8	+	20197381	20226819	ATPase H+ transporting V1 subunit B2	protein_coding	1.34836	5.76659e-12	91.563	86.182	97.873	104.749	71.964	85.678	43.899	33.292	33.532	41.55	37.213	21.775
CLEC3B	3	+	45001548	45036071	C-type lectin domain family 3 member B	protein_coding	1.34616	8.99335e-13	48.12	57.869	46.84	43.95	55.199	57.253	18.067	20.959	19.112	21.878	26.635	14.945
DOK2	8	-	21908873	21913690	docking protein 2	protein_coding	1.34589	1.06623e-11	240.222	241.798	236.678	249.988	193.538	222.3	140.225	67.676	65.662	87.466	101.184	82.437
EXTL3	8	+	28600469	28755599	exostosin like glycosyltransferase 3	protein_coding	1.34228	5.32266e-08	15.278	11.253	15.335	11.137	11.409	12.514	7.477	2.724	3.211	6.848	6.194	3.849
TOM1L1	17	+	54899387	54961956	target of myb1 like 1 membrane trafficking protein	protein_coding	1.34225	0.00899105	1.417	0.585	2.331	1.016	1.315	1.889	1.189	0.606	0.084	0.055	0.701	0.702
ACTG2	2	+	73892314	73919865	actin gamma 2, smooth muscle	protein_coding	1.34207	3.47603e-07	10.706	9.744	7.286	8.261	8.579	8.526	4.467	3.025	2.513	2.843	2.266	5.796
KRT15	17	-	41513745	41522529	keratin 15	protein_coding	1.33939	0.000690492	7.663	6.547	9.606	11.773	7.864	9.052	8.828	1.737	0.758	1.571	4.125	3.694
TSPAN18	11	+	44726465	44932423	tetraspanin 18	protein_coding	1.33906	0.000237478	0.873	0.875	0.989	1.458	0.538	0.841	0.54	0.3	0.214	0.387	0.658	0.068
NTN1	17	+	9021510	9244000	netrin 1	protein_coding	1.33875	0.000332513	0.663	0.247	0.477	0.848	0.519	0.378	0.2	0.046	0.206	0.349	0.274	0.127
GALNT18	11	-	11270877	11622005	polypeptide N-acetylgalactosaminyltransferase 18	protein_coding	1.33766	7.82106e-05	112.845	298.253	142.567	85.853	72.503	262.366	98.028	49.517	28.784	76.527	86.014	46.621
SHANK2	11	-	70467856	71252577	SH3 and multiple ankyrin repeat domains 2	protein_coding	1.33685	0.0238209	5.426	4.694	1.362	4.723	0.96	2.652	0.462	0.691	1.745	1.406	2.115	1.39
TAC3	12	-	57010000	57028883	tachykinin precursor 3	protein_coding	1.33649	0.0383408	1.203	2.201	3.277	0.958	2.716	1.737	0.726	0.068	0.748	1.841	0.277	1.092
MYOZ2	4	+	119135832	119187789	myozenin 2	protein_coding	1.33487	0.0335582	1.188	1.909	2.354	2.355	1.328	0.659	0.814	0.281	0.452	1.143	0.096	1.06
NMT1	17	+	45051610	45109016	N-myristoyltransferase 1	protein_coding	1.33454	1.18541e-12	47.505	46.306	45.87	41.322	41.754	41.88	23.685	12.123	13.224	17.997	21.182	16.686
FGFR4	5	+	177086905	177098144	fibroblast growth factor receptor 4	protein_coding	1.33362	3.61038e-09	55.192	42.514	42.469	37.322	22.927	46.378	20.054	14.097	14.692	17.561	17.279	14.205
DUSP5	10	+	110497907	110511533	dual specificity phosphatase 5	protein_coding	1.33201	3.27008e-08	161.942	159.326	151.2	198.76	139.794	141.254	96.281	42.413	28.892	87.331	71.928	51.377
CDK4	12	-	57747727	57756013	cyclin dependent kinase 4	protein_coding	1.33201	8.20567e-08	28.107	29.951	25.987	19.936	27.914	26.007	15.042	5.374	5.496	11.789	14.768	10.216
GADD45A	1	+	67685201	67688334	growth arrest and DNA damage inducible alpha	protein_coding	1.32968	0.0217079	1.059	1.152	1.106	0.459	1.461	0.117	0.463	0.246	0.101	0.421	0.67	0.193
PLEKHG3	14	+	64704102	64750249	pleckstrin homology and RhoGEF domain containing G3	protein_coding	1.32924	4.04201e-07	24.176	21.65	21.133	18.132	15.154	17.727	11.074	5.447	3.457	12.32	8.198	6.418
KCNH2	7	-	150944961	150978321	potassium voltage-gated channel subfamily H member 2	protein_coding	1.3287	5.85857e-06	23.278	22.562	23.176	29.003	15.956	23.856	14.715	4.707	4.209	14.415	10.829	5.963
MFSD14B	9	+	94374569	94461042	major facilitator superfamily domain containing 14B	protein_coding	1.32707	3.0563e-08	83.857	84.506	105.812	90.829	73.587	60.518	59.13	19.711	22.625	26.311	35.41	35.71
ASB5	4	-	176213673	176277571	ankyrin repeat and SOCS box containing 5	protein_coding	1.32655	0.0444206	22.204	15.035	14.487	13.509	23.154	23.517	1.092	0	7.877	11.079	6.667	17.868
FCGR2A	1	+	161505430	161524013	Fc fragment of IgG receptor IIa	protein_coding	1.32623	1.60142e-06	81.087	67.466	75.815	101.277	59.196	67.141	53.996	23.287	15.58	41.834	29.347	16.175
TSPAN7	X	+	38561542	38688920	tetraspanin 7	protein_coding	1.32578	8.36858e-09	11.407	14.12	13.362	12.597	8.135	11.273	6.01	3.535	3.274	4.617	7.323	3.487
PAX9	14	+	36657568	36679362	paired box 9	protein_coding	1.32532	0.0472655	8.224	5.469	24.034	7.005	11.35	9.194	5.053	1.134	8.335	6.155	0.772	4.564
ARHGEF33	2	+	38889841	38975449	Rho guanine nucleotide exchange factor 33	protein_coding	1.32391	0.033169	1.624	2.046	1.568	4.118	3.067	3.892	1.04	1.591	0	1.151	2.165	0.534
ADAP2	17	+	30906344	30959322	ArfGAP with dual PH domains 2	protein_coding	1.32359	3.59063e-06	1.905	2.21	2.551	3.92	1.889	2.62	1.586	0.557	0.73	0.928	1.572	0.622
GLIPR1	12	+	75480753	75503863	GLI pathogenesis related 1	protein_coding	1.32205	7.4941e-08	15.248	17.049	13.883	10.668	15.038	14.589	5.758	2.742	3.97	7.76	8.594	5.727
QPCT	2	+	37342827	37373322	glutaminyl-peptide cyclotransferase	protein_coding	1.32125	0.000264989	41.265	29.648	33.633	49.355	24.774	25.646	23.174	6.574	4.573	25.088	16.14	6.182
FGFR2	10	-	121478332	121598458	fibroblast growth factor receptor 2	protein_coding	1.32097	0.0429814	4.014	4.505	7.366	5.083	7.272	2.657	0.416	0.156	0.858	3.521	1.271	6.109
CYP2J2	1	-	59893308	59926773	cytochrome P450 family 2 subfamily J member 2	protein_coding	1.31868	2.64734e-06	3.538	7.024	4.346	3.015	3.943	3.12	1.899	1.323	1.046	1.113	1.975	2.625
PDE11A	2	-	177628069	178108339	phosphodiesterase 11A	protein_coding	1.31513	0.00841853	0.365	0.198	0.911	0.732	1.09	0.563	0.353	0.189	0.208	0.171	0.385	0.209
CAMK2N1	1	-	20482391	20486210	calcium/calmodulin dependent protein kinase II inhibitor 1	protein_coding	1.31343	6.6023e-06	43.761	44.251	40.403	57.25	33.134	34.643	32.068	11.183	7.27	20.308	21.257	9.854
PDE2A	11	-	72576141	72674591	phosphodiesterase 2A	protein_coding	1.31168	0.00968451	1.136	0.405	1.048	0.317	1.382	0.634	0.662	0.641	0.13	0.046	0.262	0.206
SYBU	8	-	109573978	109691791	syntabulin	protein_coding	1.31147	0.00955811	13.74	6.878	7.172	7.925	10.493	74.508	6.484	6.367	4.073	12.134	6.962	12.582
SNORA16A	1	-	28580920	28581054	small nucleolar RNA, H/ACA box 16A	snoRNA	1.3113	8.3007e-07	29.242	61.97	59.813	60.231	59.24	66.081	35.117	10.877	11.409	25.447	29.064	23.676
BUD13	11	-	116748170	116772987	BUD13 homolog	protein_coding	1.31103	1.50996e-10	28.728	26.421	29.144	21.989	22.92	25.338	11.189	12.305	11.131	8.46	10.28	8.884
HSD17B2	16	+	82035004	82098534	hydroxysteroid 17-beta dehydrogenase 2	protein_coding	1.31084	6.15433e-10	22.183	21.239	19.978	17.03	16.623	20.358	9.251	9.103	6.921	8.7	7.488	5.828
ANKRD30B	18	+	14728272	14854038	ankyrin repeat domain 30B	protein_coding	1.31073	0.0413141	1.052	0.512	0.411	0.834	1.36	0.261	0.149	0.056	0.459	0.226	0.832	0.028
PLPBP	8	+	37762595	37779768	pyridoxal phosphate binding protein	protein_coding	1.31042	7.23644e-11	38.572	42.154	40.794	42.619	42.982	43.129	21.32	10.026	11.87	18.027	21.905	17.718
DAPK1	9	+	87497228	87708634	death associated protein kinase 1	protein_coding	1.31	1.573e-08	36.185	36.368	34.261	30.853	31.56	33.671	20.449	7.662	9.102	11.402	20.955	12.227
PPL	16	-	4882507	4960741	periplakin	protein_coding	1.30833	1.93681e-11	57.036	57.602	46.51	50.883	58.604	54.163	22.971	20.392	13.569	19.011	31.448	23.723
DARS2	1	+	173824653	173858808	aspartyl-tRNA synthetase 2, mitochondrial	protein_coding	1.30742	1.1731e-08	4.612	4.261	4.553	4.468	5.026	5.017	2.146	1.038	1.123	1.854	3.177	1.914
CLTA	9	+	36190856	36304781	clathrin light chain A	protein_coding	1.3071	1.02669e-10	66.714	79.858	68.314	66.018	56.07	60.186	36.457	26.173	21.392	27.801	26.046	22.6
CACNG3	16	+	24256335	24362412	calcium voltage-gated channel auxiliary subunit gamma 3	protein_coding	1.30708	0.0323949	0.539	0.222	0.704	0.538	0.893	0.33	0.119	0.506	0	0.229	0.324	0.09
CACNA1H	16	+	1153106	1221771	calcium voltage-gated channel subunit alpha1 H	protein_coding	1.30312	0.000328453	14.186	14.692	14.336	24.541	10.12	13.863	9.93	5.444	1.328	3.231	12.501	4.707
CSTA	3	+	122325248	122341969	cystatin A	protein_coding	1.3025	1.18648e-05	17.255	11.817	7.604	14.508	11.855	12.205	3.613	4.524	2.656	9.083	7.535	3.059
ADAMTSL4	1	+	150549369	150560937	ADAMTS like 4	protein_coding	1.3014	2.3506e-05	19.803	15.215	15.802	29.273	12.975	17.221	13.466	4.471	3.516	9.979	9.106	4.174
MED18	1	+	28329002	28335965	mediator complex subunit 18	protein_coding	1.29695	4.23068e-09	18.237	18.529	15.914	13.201	13.167	20.773	6.677	6.604	8.347	6.035	6.26	6.667
C20orf144	20	+	33662327	33665619	chromosome 20 open reading frame 144	protein_coding	1.29639	0.0414224	0.301	0.103	0.187	0.316	0.277	0.156	0.046	0	0.175	0.185	0.06	0.044
DAGLA	11	+	61680391	61747001	diacylglycerol lipase alpha	protein_coding	1.29638	2.22706e-07	2.999	3.445	3.622	4.347	2.748	3.177	1.532	0.879	0.808	1.748	2.242	1.036
SNX21	20	+	45833799	45843276	sorting nexin family member 21	protein_coding	1.29375	0.000943796	6.77	5.027	4.685	6.569	3.795	5.517	4.125	0.417	1.231	3.983	1.732	1.677
HTR1B	6	-	77460924	77463491	5-hydroxytryptamine receptor 1B	protein_coding	1.29339	3.79902e-09	26.06	25.738	25.247	20.703	23.943	22.176	13.552	5.578	8.674	8.991	12.085	9.781
RAB29	1	-	205767986	205775482	RAB29, member RAS oncogene family	protein_coding	1.29144	1.91846e-07	83.842	88.036	87.38	76.454	82.643	96.641	51.69	23.073	27.356	44.067	49.889	14.287
LRRC32	11	-	76657524	76670747	leucine rich repeat containing 32	protein_coding	1.29033	9.57135e-05	7.206	8.253	9.688	11.165	5.459	9.463	6.739	1.698	1.214	4.431	4.274	2.556
PTK2B	8	+	27311482	27459391	protein tyrosine kinase 2 beta	protein_coding	1.28874	1.27864e-07	2.57	1.864	2.607	1.829	2.225	2.165	0.963	0.438	0.681	0.881	1.386	1.043
FN1	2	-	215360440	215436073	fibronectin 1	protein_coding	1.28863	0.00156796	0.303	0.908	0.434	0.461	0.255	0.127	0.321	0.136	0.042	0.123	0.221	0.14
CD1D	1	+	158178030	158186427	CD1d molecule	protein_coding	1.28819	1.22893e-07	92.605	80.6	63.981	113.646	71.205	82.373	45.111	30.623	25.003	50.008	35.206	20.552
KRT34	17	-	41377650	41382403	keratin 34	protein_coding	1.28777	0.0471981	16.104	18.645	9.222	18.012	2.837	13.065	3.032	5.529	7.423	0	3.473	12.408
GNPDA1	5	-	141991749	142013041	glucosamine-6-phosphate deaminase 1	protein_coding	1.28754	1.40723e-07	24.64	27.395	26.141	21.394	22.873	23.334	15.095	5.929	4.903	11.449	13.388	8.918
CHST15	10	-	124007668	124093598	carbohydrate sulfotransferase 15	protein_coding	1.28633	0.00619841	5.046	5.949	4.116	5.526	6.384	5.122	4.535	2.871	1.918	0.236	2.664	0.919
TRAK1	3	+	42013802	42225890	trafficking kinesin protein 1	protein_coding	1.28627	0.0440103	2.381	4.103	5.34	4.02	6.573	1.681	3.951	1.232	1.584	2.116	0.838	0.124
ARL17A	17	-	46516702	46579691	ADP ribosylation factor like GTPase 17A	protein_coding	1.28448	4.00731e-12	20.611	20.625	26.061	17.336	22.872	20.566	8.357	8.318	6.385	9.623	11.437	8.42
ZNF295-AS1	21	+	42009194	42055130	ZNF295 antisense RNA 1	lncRNA	1.28143	7.28635e-09	31.677	29.056	30.93	31.014	28.916	32.446	18.217	7.248	7.027	12.169	19.486	11.529
CA13	8	+	85220587	85284073	carbonic anhydrase 13	protein_coding	1.28035	1.91255e-05	5.575	5.997	7.247	5.808	5.445	5.178	3.534	1.606	1.032	4.168	2.36	1.777
TREML2	6	-	41189749	41201149	triggering receptor expressed on myeloid cells like 2	protein_coding	1.27996	2.37648e-06	11.527	9.81	9.007	7.891	10.809	8.678	4.748	2.391	2.118	4.171	8.158	2.149
ZBTB47	3	+	42653697	42667580	zinc finger and BTB domain containing 47	protein_coding	1.27983	0.000260089	4.277	5.344	6.452	6.322	4.351	6.085	3.785	1.388	0.568	3.38	3.322	1.043
SLAMF9	1	-	159951492	159954237	SLAM family member 9	protein_coding	1.27964	6.23365e-08	11.45	10.571	11.281	10.484	12.836	13.974	6.323	2.511	2.653	4.883	6.741	5.932
RAPGEF4	2	+	172735274	173052893	Rap guanine nucleotide exchange factor 4	protein_coding	1.2793	0.0321872	1.611	1.031	2.782	2.543	3.008	1.004	0.21	0.412	2.431	0.692	0.8	0.355
ZNF219	14	-	21090077	21104722	zinc finger protein 219	protein_coding	1.27788	1.37905e-05	13.49	9.648	13.971	15.896	11.185	12.246	7.87	3.321	1.817	6.878	8.376	3.225
GIPC2	1	+	77979542	78138444	GIPC PDZ domain containing family member 2	protein_coding	1.27661	0.0107557	4.461	1.002	3.599	1.065	1.414	0.699	1.502	1.259	0.302	1.3	0.366	0.288
SEMA3F	3	+	50155045	50189075	semaphorin 3F	protein_coding	1.27569	7.32084e-10	12.476	14.361	12.103	11.726	13.093	14.159	6.147	5.285	4.48	6.379	5.262	4.594
MGLL	3	-	127689062	128052190	monoglyceride lipase	protein_coding	1.27525	4.44395e-09	18.672	25.89	19.859	20.374	16.744	19.095	10.908	7.067	7.303	7.305	8.758	8.464
MRPL18	6	+	159789812	159798436	mitochondrial ribosomal protein L18	protein_coding	1.27525	1.00555e-11	62	58.27	62.242	61.468	68.174	58.963	30.595	23.803	22.48	26.396	30.479	19.54
SLCO3A1	15	+	91853708	92172435	solute carrier organic anion transporter family member 3A1	protein_coding	1.27221	0.0253666	0.726	1.038	1.167	0.613	1.431	0.769	0.688	0.489	0.355	0.163	0	0.648
CAP1	1	+	40040233	40072649	cyclase associated actin cytoskeleton regulatory protein 1	protein_coding	1.26963	1.25973e-07	424.123	381.562	429.746	396.974	347.452	411.818	263.646	82.837	83.939	209.706	209.05	142.776
VGLL3	3	-	86876388	86991149	vestigial like family member 3	protein_coding	1.26956	3.84394e-05	6.609	4.17	7.5	6.923	10.18	10.044	5.121	1.982	1.638	2.079	5.555	2.432
C5orf66-AS1	5	-	135038831	135040047	C5orf66 antisense RNA 1	lncRNA	1.26756	6.3916e-09	258.543	267.725	296.465	321.249	287.716	246.62	174.387	73.919	88.562	162.818	114.881	82.509
PAK1	11	-	77322017	77474635	p21 (RAC1) activated kinase 1	protein_coding	1.26744	1.20747e-06	38.152	36.085	44.633	50.37	43.347	44.396	32.062	9.524	8.092	19.991	22.674	14.372
DSCAM	21	-	40010999	40847158	DS cell adhesion molecule	protein_coding	1.26676	0.000515995	2.497	4.043	4.346	4.602	3.39	3.418	2.358	1.487	0.208	2.119	1.817	1.242
SYT7	11	-	61513714	61581148	synaptotagmin 7	protein_coding	1.2654	6.83251e-06	5.646	6.468	7.78	9.763	6.808	5.455	4.733	1.844	1.468	3.492	3.145	2.721
C1orf56	1	+	151047751	151051986	chromosome 1 open reading frame 56	protein_coding	1.26422	2.52757e-05	2.985	3.421	5.963	1.999	2.564	2.673	1.071	1.241	0.652	1.8	1.797	1.566
ACO1	9	+	32384603	32454769	aconitase 1	protein_coding	1.26328	4.46069e-07	4.066	4.494	4.374	3.986	4.11	4.083	2.297	0.79	1.413	2.524	1.862	1.541
WNT9A	1	-	227918656	227947932	Wnt family member 9A	protein_coding	1.26319	0.000105902	4.542	4.796	4.134	6.534	3.657	3.436	3.127	0.868	0.903	2.775	2.733	0.849
NT5C1B-RDH14	2	-	18555545	18589564	NT5C1B-RDH14 readthrough	protein_coding	1.262	2.39391e-05	2.49	2.502	2.978	1.469	1.369	1.898	0.536	1.105	0.514	1.214	0.895	0.999
VASP	19	+	45506579	45526983	vasodilator stimulated phosphoprotein	protein_coding	1.25995	2.41482e-08	162.144	156.039	166.196	168.508	140.794	160.954	108.926	45.597	38.881	82.901	72.681	49.594
BLVRB	19	-	40447765	40465764	biliverdin reductase B	protein_coding	1.25995	2.02216e-05	46.318	63.021	56.799	65.432	41.791	49.126	37.491	9.872	9.569	31.386	28.903	17.401
ACVRL1	12	+	51906908	51923361	activin A receptor like type 1	protein_coding	1.25966	3.664e-06	1.043	1.534	1.159	1.833	1.854	1.065	0.43	0.401	0.561	0.684	1.067	0.367
ST6GALNAC3	1	+	76074746	76634603	ST6 N-acetylgalactosaminide alpha-2,6-sialyltransferase 3	protein_coding	1.2593	8.12511e-07	7.602	8.589	8.049	7.654	7.599	5.831	5.26	2.581	2.119	2.315	2.793	3.831
PNMA2	8	-	26504701	26514092	PNMA family member 2	protein_coding	1.25913	0.00284935	5.616	3.493	4.908	4.283	7.474	2.443	1.442	2.241	2.058	1.689	1.694	2.63
ARAP3	5	-	141653401	141682230	ArfGAP with RhoGAP domain, ankyrin repeat and PH domain 3	protein_coding	1.2588	5.90966e-06	9.934	8.126	9.055	12.22	7.486	8.193	7.096	2.21	2.377	4.305	4.52	2.447
DUSP6	12	-	89347235	89352501	dual specificity phosphatase 6	protein_coding	1.25627	2.2727e-05	115.861	112.283	195.345	172.061	99.026	196.073	39.829	24.854	37.976	65.584	166.346	38.224
SPNS2	17	+	4498881	4539035	sphingolipid transporter 2	protein_coding	1.25531	0.0271397	1.811	2.985	3.039	0.453	3.643	2.905	0.63	0.257	2.479	1.278	0.437	1.099
TMEM160	19	-	47045909	47048624	transmembrane protein 160	protein_coding	1.25493	0.000128656	30.678	40.888	32.417	36.752	33.062	37.16	24.809	11.571	6.7	6.089	32.064	7.126
NRGN	11	+	124739942	124747210	neurogranin	protein_coding	1.25468	6.67313e-08	116.44	138.615	120.131	121.791	105.178	116.102	78.985	29.591	27.133	55.795	60.979	48.495
IL6R	1	+	154405193	154469450	interleukin 6 receptor	protein_coding	1.25438	2.38434e-09	130.973	173.263	168.318	150.265	110.846	136.166	74.758	40.337	60.583	67.761	62.505	58.631
CD1A	1	+	158254424	158258269	CD1a molecule	protein_coding	1.25402	0.000632988	3.744	5.499	3.329	6.855	4.715	3.51	3.666	1.143	0.513	1.975	3.317	0.945
RGMB	5	+	98768650	98798643	repulsive guidance molecule BMP co-receptor b	protein_coding	1.252	5.88351e-06	7.145	9.136	8.575	18.672	11.184	10.656	6.348	2.353	2.862	4.969	4.961	5.918
DACH2	X	+	86148451	86832604	dachshund family transcription factor 2	protein_coding	1.25136	0.0353261	0.365	0.538	0.526	0.035	0.282	0.558	0.143	0.24	0.184	0.036	0.236	0.094
DNAJB4	1	+	77979175	78017964	DnaJ heat shock protein family (Hsp40) member B4	protein_coding	1.25093	0.0396305	20.816	19.507	19.099	19.63	25.537	30.008	0.64	3.589	16.483	11.684	3.907	20.217
PGM5	9	+	68328308	68531061	phosphoglucomutase 5	protein_coding	1.25014	1.00017e-05	76.891	59.145	77.665	103.04	66.567	70.752	58.304	17.851	12.761	43.563	34.882	23.494
PSRC1	1	-	109279556	109283186	proline and serine rich coiled-coil 1	protein_coding	1.24993	3.79941e-05	5.574	4.796	3.853	7.339	3.989	4.503	3.613	1.528	1.493	2.765	2.167	1.036
HAVCR2	5	-	157085832	157142869	hepatitis A virus cellular receptor 2	protein_coding	1.24982	1.23762e-08	43.17	31.522	29.994	28.717	27.843	25.747	17.663	10.769	8.815	14.512	15.198	11.639
PPP1R3G	6	+	5085341	5089487	protein phosphatase 1 regulatory subunit 3G	protein_coding	1.24931	4.28394e-10	16.337	14.206	14.837	13.066	13.439	16.744	8.205	4.846	4.755	6.909	6.891	5.641
COL8A2	1	-	36095239	36125222	collagen type VIII alpha 2 chain	protein_coding	1.24922	0.000113552	8.712	5.159	7.995	8.602	6.423	7.884	5.001	1.868	0.706	4.107	4.488	2.631
ADRA2C	4	+	3766348	3768526	adrenoceptor alpha 2C	protein_coding	1.24754	6.33105e-06	3.794	2.572	5.102	4.501	3.387	3.62	2.182	1.252	0.704	1.961	1.983	1.56
PPP1R17	7	+	31687215	31708455	protein phosphatase 1 regulatory subunit 17	protein_coding	1.24727	0.00313233	3.064	1.582	3.701	1.742	1.572	3.37	1.825	0.561	0.672	2.073	0.332	0.834
WNT16	7	+	121325367	121341104	Wnt family member 16	protein_coding	1.24722	0.000122677	6803.87	5431.84	6802.6	8856.5	4055.04	4883.97	3977.66	1356.08	962.566	4798.3	3177.73	1244.22
AOC3	17	+	42851184	42858130	amine oxidase copper containing 3	protein_coding	1.24555	0.0094144	1.766	1.791	1.424	1.802	2.825	1.488	1.509	0.648	0.961	0.631	0.746	0.15
LTBP1	2	+	32946953	33399509	latent transforming growth factor beta binding protein 1	protein_coding	1.24045	0.00147878	3.728	2.75	4.322	5.106	3.672	2.262	3.661	0.475	0.72	1.888	1.743	0.722
DCLRE1B	1	+	113905213	113914086	DNA cross-link repair 1B	protein_coding	1.23999	2.66382e-08	9.12	7.676	9.687	8.146	8.517	8.774	4.488	3.276	4.273	4.154	3.363	2.393
SORT1	1	-	109309568	109397918	sortilin 1	protein_coding	1.23999	0.000179511	18.104	15.492	24.578	24.563	21.791	23.872	17.029	3.996	2.95	14.202	10.697	5.453
RSPH3	6	-	158972871	159000202	radial spoke head 3	protein_coding	1.23341	3.0067e-05	3.373	3.793	3.892	3.583	2.911	4.158	2.651	0.609	0.72	1.741	1.724	1.754
FCN1	9	-	134903232	134917912	ficolin 1	protein_coding	1.23253	5.54875e-05	536.49	372.926	560.127	708.141	356.896	344.449	310.505	102.882	80.183	333.742	285.878	112.007
RBPMS-AS1	8	-	30382119	30385401	RBPMS antisense RNA 1	lncRNA	1.23237	0.0339813	7.504	6.681	7.511	5.789	8.473	8.489	3.961	4.657	0	0.383	6.049	3.833
CFLAR	2	+	201116154	201176687	CASP8 and FADD like apoptosis regulator	protein_coding	1.23185	0.0138996	0.234	0.733	0.537	0.753	1.192	0.775	0.34	0.581	0.401	0.148	0.148	0.146
NUP210	3	-	13316235	13420322	nucleoporin 210	protein_coding	1.23046	9.88827e-07	7.966	6.784	8.048	7.594	7.415	7.637	5.008	1.966	2.012	4.092	4.218	2.037
CD163L1	12	-	7346685	7479897	CD163 molecule like 1	protein_coding	1.22953	4.62353e-05	36.626	39.436	40.943	57.287	31.526	38.314	30.942	9.093	6.527	24.214	21.966	11.335
FLNC	7	+	128830377	128859274	filamin C	protein_coding	1.22912	4.94849e-06	42.05	42.182	55.247	55.335	44.238	48.442	30.234	11.961	10.905	17.677	40.856	10.971
ESM1	5	-	54977867	55022671	endothelial cell specific molecule 1	protein_coding	1.22855	0.000114288	4.603	4.877	3.994	5.241	3.918	5.176	3.589	0.579	1.318	1.616	2.123	2.608
LGALS12	11	+	63506052	63516774	galectin 12	protein_coding	1.22736	0.000135487	4.614	4.595	3.051	10.819	4.927	4.437	3.101	1.416	1.264	1.409	3.029	3.603
NDP	X	-	43948776	43973395	norrin cystine knot growth factor NDP	protein_coding	1.22647	0.0498264	0.386	2.591	3.386	2.96	2.132	2.658	2.064	0.24	0.294	0.289	2.065	1.045
TTC22	1	-	54779712	54801323	tetratricopeptide repeat domain 22	protein_coding	1.22594	3.56434e-10	8.248	8.165	8.779	7.852	6.469	7.915	3.878	2.511	2.803	3.039	4.306	3.705
DPYD-AS1	1	+	97095923	97322955	DPYD antisense RNA 1	lncRNA	1.22577	0.0438356	3.918	20.847	26.631	21.455	21.031	22.133	4.334	0.54	10.425	13.197	3.677	17.397
MTG2	20	+	62183029	62203568	mitochondrial ribosome associated GTPase 2	protein_coding	1.22531	3.13626e-09	13.356	12.069	12.507	10.277	12.227	12.821	6.758	3.58	3.54	5.328	6.468	5.624
MAP2K3	17	+	21284672	21315232	mitogen-activated protein kinase kinase 3	protein_coding	1.22527	0.0233021	0.586	0.571	0.925	0.608	1.022	0.752	0.717	0.268	0.106	0	0.495	0.289
TNFRSF6B	20	+	63696652	63698684	TNF receptor superfamily member 6b	protein_coding	1.22349	0.0258856	1.374	1.43	0.804	0.425	2.02	1.329	0.099	0.964	0.238	0.268	1.11	0.448
EFNB1	X	+	68829021	68842160	ephrin B1	protein_coding	1.22092	8.96024e-09	9.781	10.583	8.731	8.233	9	11	4.709	3.393	3.385	4.641	3.633	4.799
HUS1B	6	-	655939	656963	HUS1 checkpoint clamp component B	protein_coding	1.21976	1.49065e-08	4.696	6.209	5.418	4.549	4.293	5.272	2.984	1.679	2.028	1.765	2.563	2.015
PLXNB3	X	+	153764196	153779346	plexin B3	protein_coding	1.21955	0.000108631	14.202	32.378	14.674	12.549	13.351	17.414	10.215	8.16	4.738	11.006	3.92	6.83
GPAT2	2	-	96021946	96039451	glycerol-3-phosphate acyltransferase 2, mitochondrial	protein_coding	1.21881	1.37185e-06	22.218	24.779	21.274	19.531	16.521	18.681	14.618	9.857	5.2	7.959	10.082	5.097
MINPP1	10	+	87504875	87553461	multiple inositol-polyphosphate phosphatase 1	protein_coding	1.21724	1.78484e-08	6.992	8.143	8.193	8.154	5.874	8.652	3.514	3.639	3.622	2.961	3.46	2.558
KLHL13	X	-	117897813	118117340	kelch like family member 13	protein_coding	1.21672	2.77462e-08	8.545	8.765	6.956	9.118	8.625	9.602	4.397	2.266	3.7	3.725	5.322	2.762
DOK5	20	+	54475593	54651169	docking protein 5	protein_coding	1.21639	0.0017981	0.509	0.866	0.584	1.254	1.12	0.64	0.387	0.296	0.109	0.321	0.457	0.536
STS	X	+	7147237	7804358	steroid sulfatase	protein_coding	1.21497	2.95564e-05	3.1	3.743	2.94	2.581	2.975	2.768	1.359	0.558	0.627	0.844	2.122	2.256
GALNT2	1	+	230057990	230282122	polypeptide N-acetylgalactosaminyltransferase 2	protein_coding	1.21472	1.20632e-08	26.421	24.017	26.64	26.622	20.822	23.836	14.792	7.928	6.369	12.708	12.79	9.3
NACC2	9	-	136006537	136095289	NACC family member 2	protein_coding	1.21418	4.10196e-06	23.195	18.245	21.714	27.761	22.678	26.93	12.814	5.589	4.696	16.754	12.586	8.095
EVA1C	21	+	32412006	32515397	eva-1 homolog C	protein_coding	1.21388	0.0463474	1.97	0.336	1.796	2.454	2.026	0.655	0.214	0.288	0.837	1.605	0.522	0.482
TSPAN31	12	+	57738013	57750219	tetraspanin 31	protein_coding	1.21173	2.80581e-06	14.306	15.408	18.382	14.726	16.088	15.003	9.682	3.56	2.644	6.527	11.13	6.97
RPS26P11	X	+	72044545	72044892	ribosomal protein S26 pseudogene 11	processed_pseudogene	1.21046	4.28153e-08	31.016	27.561	32.125	28.767	28.279	27.458	18.298	7.709	7.312	11.026	17.066	14.267
PBX4	19	-	19561707	19618693	PBX homeobox 4	protein_coding	1.20717	0.00035587	1.353	2	1.873	1.034	2.783	2.081	0.847	0.887	0.32	0.516	1.035	1.179
A2M-AS1	12	+	9065163	9068689	A2M antisense RNA 1	lncRNA	1.20568	0.0227858	0.419	0.608	2.434	1.644	2.698	2.034	0.502	1.083	0.995	0.431	1.002	0.218
CLEC4A	12	+	8123632	8138607	C-type lectin domain family 4 member A	protein_coding	1.2043	2.74287e-05	94.581	100.573	102.137	138.947	102.588	98.093	84.07	21.874	22.959	63.209	53.673	30.591
TXLNA	1	+	32179675	32198285	taxilin alpha	protein_coding	1.20416	1.27316e-09	39.408	41.384	39.704	30.692	35.105	42.022	22.195	14.066	14.555	17.433	19.055	11.756
SPTLC2	14	-	77505997	77616637	serine palmitoyltransferase long chain base subunit 2	protein_coding	1.20253	6.586e-07	40.794	31.221	39.945	45.22	36.623	37.818	26.938	10.425	7.85	18.803	24.174	12.418
BEX5	X	-	102153708	102155977	brain expressed X-linked 5	protein_coding	1.19959	0.00552928	13.044	36.57	16.652	13.819	25.635	25.529	13.174	6.512	9.862	0.478	12.214	14.872
LAMTOR2	1	+	156054782	156058506	late endosomal/lysosomal adaptor, MAPK and MTOR activator 2	protein_coding	1.19845	2.28084e-06	42.179	50.468	39.637	50.221	39.141	42.165	31.881	11.084	9.889	18.779	26.384	16.903
GNG4	1	-	235547685	235650754	G protein subunit gamma 4	protein_coding	1.19711	1.18358e-07	37.865	43.435	37.732	44.454	43.928	44.679	28.248	11.852	11.464	17.497	24.106	16.749
ZFYVE21	14	+	103715730	103733668	zinc finger FYVE-type containing 21	protein_coding	1.19631	2.64444e-06	3.908	4.027	4.209	4.439	4	5.54	2.874	1.391	0.785	1.936	2.436	1.944
MAST3	19	+	18097793	18151692	microtubule associated serine/threonine kinase 3	protein_coding	1.19616	1.9724e-09	41.645	39.143	43.802	47.809	33.064	44.299	24.141	11.273	12.749	17.134	22.909	20.765
ZFP36L1	14	-	68787660	68796253	ZFP36 ring finger protein like 1	protein_coding	1.19596	3.81587e-06	6.801	6.67	7.682	10.087	8.499	7.498	4.806	2.466	1.836	4.839	4.569	2.069
DNAJC5	20	+	63895126	63936031	DnaJ heat shock protein family (Hsp40) member C5	protein_coding	1.19454	1.66918e-09	70.778	74.735	73.379	61.104	60.615	71.339	35.861	19.67	19.997	40.705	35.037	28.688
RANBP17	5	+	170861870	171300015	RAN binding protein 17	protein_coding	1.19384	0.00370241	19.087	13.672	14.773	21.65	19.489	12.274	12.172	1.451	2.221	14.431	8.224	5.594
ENPP3	6	+	131628442	131747418	ectonucleotide pyrophosphatase/phosphodiesterase 3	protein_coding	1.19273	0.0339925	2.218	1.152	2.591	2.65	2.018	1.442	1.896	0.501	0.057	0.849	0.937	1.007
ARHGEF3	3	-	56727418	57079329	Rho guanine nucleotide exchange factor 3	protein_coding	1.19056	0.0143318	5.1	5.692	3.359	6.874	8.121	4.293	0.579	2.435	3.429	3.67	2.871	1.633
TEKT3	17	-	15303811	15341632	tektin 3	protein_coding	1.18778	0.000190233	2.208	1.743	1.944	2.153	1.624	1.002	1.074	0.286	0.429	0.94	1.332	0.591
PDLIM1	10	-	95237572	95291012	PDZ and LIM domain 1	protein_coding	1.18761	0.000145109	4.875	6.05	4.011	3.778	3.974	2.929	2.87	1.628	0.585	2.016	2.263	1.851
LGALSL	2	+	64453969	64461381	galectin like	protein_coding	1.18727	1.19686e-08	74.888	82.27	74.383	67.176	69.739	72.492	47.317	18.037	24.916	30.445	44.386	28.5
TRIM7	5	-	181193924	181205293	tripartite motif containing 7	protein_coding	1.18679	0.00026161	2.268	4.109	3.604	3.12	2.099	2.592	1.683	0.635	1.151	2.018	0.654	1.641
CHRM3	1	+	239386565	239915452	cholinergic receptor muscarinic 3	protein_coding	1.18657	0.000883342	1.238	0.777	1.078	0.55	1.262	1.028	0.814	0.318	0.547	0.376	0.226	0.292
TTLL12	22	-	43166622	43187134	tubulin tyrosine ligase like 12	protein_coding	1.1854	1.68802e-07	20.548	17.04	13.544	20.215	15.235	16.091	9.908	5.147	4.208	7.746	10.086	8.017
AOX1	2	+	200586014	200677064	aldehyde oxidase 1	protein_coding	1.18499	0.0099681	4.739	5.157	5.521	4.201	7.319	5.377	3.744	1.681	0.386	3.926	1.906	2.536
ANKRD2	10	+	97572499	97583884	ankyrin repeat domain 2	protein_coding	1.18468	2.06423e-06	162.597	161.27	182.293	183.679	129.877	116.887	100.496	53.486	32.968	100.012	84.846	40.191
RASSF4	10	+	44959407	44995891	Ras association domain family member 4	protein_coding	1.18412	0.00156321	35.207	27.143	33.201	83.113	27.916	35.184	41.571	8.697	4.713	17.847	21.927	11.61
P2RX7	12	+	121132819	121188032	purinergic receptor P2X 7	protein_coding	1.18265	0.034449	0.476	0.539	0.303	0.206	0.534	0.472	0.033	0.074	0.068	0.211	0.67	0.025
TMEM170B	6	+	11537749	11583524	transmembrane protein 170B	protein_coding	1.18186	0.00545784	7.482	4.861	7.522	3.176	4.083	3.01	3.914	2.232	2.447	0.391	1.078	3.187
ITGB1BP2	X	+	71301750	71305371	integrin subunit beta 1 binding protein 2	protein_coding	1.18133	1.53971e-08	52.11	47.616	48.784	40.563	39.748	44.954	28.384	16.145	14.142	19.632	20.126	22.257
TDRD9	14	+	103928456	104052667	tudor domain containing 9	protein_coding	1.18099	0.0114356	1.208	2.507	1.617	0.744	1.459	2.88	0.835	0.891	0.947	0.805	0.893	0.189
PITX1	5	-	135027734	135034813	paired like homeodomain 1	protein_coding	1.18042	0.0398608	4.421	4.184	5.056	4.105	3.317	4.683	3.402	3.699	0.658	2.482	0.974	0.12
DMTN	8	+	22048995	22082527	dematin actin binding protein	protein_coding	1.17941	5.60734e-07	17.842	19.131	17.521	21.339	12.422	14.339	10.395	7.07	3.788	8.62	8.593	6.799
CASC11	8	-	127686343	127738987	cancer susceptibility 11	lncRNA	1.17856	4.56227e-05	4.738	5.331	4.43	3.806	3.345	4.601	3.472	1.966	1.174	2.024	1.998	0.93
ORMDL2	12	+	55818041	55821879	ORMDL sphingolipid biosynthesis regulator 2	protein_coding	1.17783	9.59317e-08	20.169	20.781	20.851	21.153	18.355	17.964	11.253	4.836	6.342	9.351	13.324	7.581
SNX11	17	+	48103357	48123601	sorting nexin 11	protein_coding	1.17761	1.69489e-09	29.042	33.081	29.755	29.389	28.257	30.108	15.449	13.656	11.28	13.318	16.987	8.689
CAT	11	+	34438934	34472060	catalase	protein_coding	1.17694	9.35408e-07	89.946	86.904	79.54	109.282	100.394	101.101	61.027	19.829	22.507	56.739	50.961	39.755
TLN1	9	-	35696948	35732195	talin 1	protein_coding	1.17455	2.84948e-07	210.66	175.366	236.627	180.71	193.717	194.912	131.563	46.777	43.431	108.838	111.903	85.534
GALNT3	2	-	165747588	165794659	polypeptide N-acetylgalactosaminyltransferase 3	protein_coding	1.17423	2.95874e-06	16.235	16.604	18.246	26.544	16.516	25.686	12.028	4.888	7.504	12.194	8.948	7.504
AARS1	16	-	70251983	70289707	alanyl-tRNA synthetase 1	protein_coding	1.17254	8.50815e-07	29.791	28.669	29.45	23.444	28.069	25.191	17.099	6.924	6.314	9.91	21.664	11.085
ANKRD22	10	-	88819896	88851844	ankyrin repeat domain 22	protein_coding	1.1722	0.00179351	2.038	0.938	2.187	1.42	0.78	1.305	0.266	0.126	0.475	0.697	1.486	0.763
CD79B	17	-	63928740	63932336	CD79b molecule	protein_coding	1.17171	0.000116859	83.886	74.622	71.022	61.276	97.508	79.086	57.797	17.005	12.213	31.198	70.679	18.551
NDUFB3	2	+	201071433	201085750	NADH:ubiquinone oxidoreductase subunit B3	protein_coding	1.17154	5.94734e-08	65.3	67.761	59.377	63.223	59.941	61.984	36.357	19.827	16.206	26.379	42.067	26.759
SPR	2	+	72887382	72892158	sepiapterin reductase	protein_coding	1.17063	0.000425632	2.919	4.696	2.049	4.503	4.134	1.667	1.825	1.827	1.621	0.969	1.929	0.666
LPAR3	1	-	84811602	84893206	lysophosphatidic acid receptor 3	protein_coding	1.17023	6.62169e-06	32.815	36.232	34.276	40.311	31.316	34.647	25.277	9.367	7.106	21.036	18.557	11.758
TGM1	14	-	24249114	24264432	transglutaminase 1	protein_coding	1.16929	1.27428e-07	23.968	26.645	25.801	20.378	25.489	25.882	16.13	10.198	6.833	9.223	14.43	9.032
SIT1	9	-	35649295	35650950	signaling threshold regulating transmembrane adaptor 1	protein_coding	1.16833	5.45818e-07	50.894	73.991	48.446	24.646	44.878	51.511	20.728	22.016	23.054	19.943	21.903	23.297
TAF12	1	-	28589323	28643085	TATA-box binding protein associated factor 12	protein_coding	1.1679	5.54859e-07	29.199	31.036	26.675	32.376	25.199	26.314	18.601	7.764	7.583	12.106	19.391	10.539
GLDC	9	-	6532467	6645729	glycine decarboxylase	protein_coding	1.16742	4.62817e-10	176.555	168.159	177.899	157.696	189.104	187.919	98.021	42.747	59.667	93.583	97.371	79.321
GDI2	10	-	5765223	5842132	GDP dissociation inhibitor 2	protein_coding	1.16613	1.09518e-07	228.43	216.826	244.459	248.029	225.234	255.594	175.755	59.934	64.501	114.232	129.142	88.541
MLEC	12	+	120687149	120701859	malectin	protein_coding	1.16456	2.86659e-12	55.808	49.844	59.681	44.807	46.505	56.527	23.162	19.478	19.669	23.889	31.855	21.62
SYNGR1	22	+	39349925	39385575	synaptogyrin 1	protein_coding	1.16297	0.00131249	8.478	5.269	6.563	10.307	5.829	5.913	3.356	0.516	5.089	4.723	2.423	2.777
ERG	21	-	38380027	38661780	ETS transcription factor ERG	protein_coding	1.16232	0.0230889	2.202	1.555	2.127	2.115	2.399	0.368	0.855	1.199	1.057	0.65	0.196	0.82
LINC01060	4	+	188400736	188681051	long intergenic non-protein coding RNA 1060	lncRNA	1.16178	0.00722178	73.842	64.11	72.573	147.054	21.784	94.643	11.576	31.256	29.654	85.57	44.828	8.945
RDH5	12	+	55720367	55724705	retinol dehydrogenase 5	protein_coding	1.16088	0.0490735	16.255	17.314	5.924	15.15	20.048	15.751	2.678	17.601	10.648	0.777	5.257	3.455
CCL11	17	+	34285742	34288334	C-C motif chemokine ligand 11	protein_coding	1.16029	1.49789e-06	5.035	4.402	5.225	7.756	4.679	5.101	3.286	2	1.378	2.675	2.792	2.242
FMN2	1	+	240014348	240475187	formin 2	protein_coding	1.15996	0.000223314	7.401	12.379	14.844	14.682	5.777	18.312	5.771	8.735	2.836	4.12	5.328	6.023
DPYSL2	8	+	26514031	26658178	dihydropyrimidinase like 2	protein_coding	1.15962	0.000113748	24.539	24.337	27.166	35.71	22.695	27.021	23.142	5.226	3.962	10.882	17.708	11.325
EPS8L2	11	+	694438	727727	EPS8 like 2	protein_coding	1.1592	5.16489e-08	15.798	18.684	16.163	13.442	13.314	19.575	8.551	7.375	6.106	8.036	6.565	6.756
FLRT2	14	+	85530144	85654428	fibronectin leucine rich transmembrane protein 2	protein_coding	1.1588	8.32021e-07	8.697	10.09	8.906	4.715	10.004	8.894	3.778	2.687	3.859	4.913	3.257	4.452
SQOR	15	+	45631148	45691281	sulfide quinone oxidoreductase	protein_coding	1.1572	6.47848e-07	73.911	68.304	81.694	77.718	63.179	65.275	45.163	20.18	19.742	43.974	42.442	21.306
NCAM1	11	+	112961247	113278436	neural cell adhesion molecule 1	protein_coding	1.15684	5.03089e-07	125.54	87.873	93.687	83.061	91.845	76.423	60.122	36.105	19.56	37.184	55.252	42.196
PRKAR1A	17	+	68511780	68551319	protein kinase cAMP-dependent type I regulatory subunit alpha	protein_coding	1.15562	4.44769e-09	120.746	101.79	108.818	121.145	101.348	118.353	75.108	30.749	37.507	54.627	56.604	47.105
ADM	11	+	10305073	10307397	adrenomedullin	protein_coding	1.15544	6.57027e-05	9.549	10.91	15.327	10.99	11.066	11.67	6.477	2.209	2.135	7.201	9.366	3.785
LINC01352	1	+	220829255	220832429	long intergenic non-protein coding RNA 1352	lncRNA	1.15417	7.47041e-07	510.905	453.451	605.734	527.135	454.903	503.591	324.572	174.639	95.686	316.929	243.667	217.488
PPFIA2	12	-	81257975	81759553	PTPRF interacting protein alpha 2	protein_coding	1.15329	0.000121479	31.589	23.25	21.064	22.215	20.75	27.632	19.442	9.606	6.555	4.002	18.532	7.696
PAK6	15	+	40217428	40277487	p21 (RAC1) activated kinase 6	protein_coding	1.15317	4.54475e-06	1.788	1.148	1.409	1.983	1.368	0.911	0.609	0.647	0.647	0.585	0.92	0.429
SOCS2	12	+	93569814	93583487	suppressor of cytokine signaling 2	protein_coding	1.15202	4.33387e-07	119.628	98.894	115.586	120.993	98.514	109.328	79.366	33.953	26.098	60.066	52.344	46.461
MTHFS	15	-	79833585	79897379	methenyltetrahydrofolate synthetase	protein_coding	1.15083	2.82622e-07	22.729	22.665	24.12	23.551	18.547	23.665	13.912	6.16	6.744	9.464	14.622	9.989
SERTAD4	1	+	210232796	210246631	SERTA domain containing 4	protein_coding	1.14881	0.00196041	5.882	4.491	5.499	8.28	4.916	3.881	4.319	0.935	0.82	4.681	2.169	1.903
S100A8	1	-	153390032	153391073	S100 calcium binding protein A8	protein_coding	1.14778	0.000153143	1852.09	1503.72	1709.08	2338.42	1351.96	1328.47	1074.35	363.665	256.636	1170.76	1298.44	387.113
TRAFD1	12	+	112125538	112153604	TRAF-type zinc finger domain containing 1	protein_coding	1.14745	3.60662e-09	56.012	49.179	63.124	52.222	48.441	51.753	33.519	18.607	24.508	23.65	26.282	18.186
CD9	12	+	6199715	6238271	CD9 molecule	protein_coding	1.14681	0.00692328	0.352	0.721	0.324	0.626	0.829	0.54	0.39	0.231	0.024	0.386	0.147	0.321
S1PR4	19	+	3172346	3180332	sphingosine-1-phosphate receptor 4	protein_coding	1.14591	1.15978e-08	71.543	115.326	83.526	63.834	96.747	107.855	39.555	34.479	27.742	39.897	51.612	50.182
TYROBP	19	-	35904401	35908295	transmembrane immune signaling adaptor TYROBP	protein_coding	1.14583	2.80695e-07	646.401	662.134	652.236	814.144	508.156	577.976	456.53	247.856	183.441	363.916	272.487	220.661
SOCS2-AS1	12	-	93542022	93571768	SOCS2 antisense RNA 1	lncRNA	1.14469	2.76408e-05	172.351	171.359	168.009	210.076	136.41	158.53	130.077	40.926	30.541	112.186	86.178	59.914
KIAA2013	1	-	11919591	11926428	KIAA2013	protein_coding	1.14468	5.64475e-08	47.462	51.431	48.833	48.098	41.081	47.174	32.461	15.778	14.507	22.767	24.461	18.479
C16orf74	16	-	85690084	85751129	chromosome 16 open reading frame 74	protein_coding	1.14456	0.0449139	2.46	5.243	1.63	5.389	4.952	0.76	2.041	0.891	0.935	0.69	3.117	1.536
NPPC	2	-	231921809	231926396	natriuretic peptide C	protein_coding	1.14451	3.40138e-07	429.156	417.443	466.713	523.32	390.969	482.188	319.655	151.294	117.899	272.931	191.438	172.501
ADH6	4	-	99202638	99219537	alcohol dehydrogenase 6 (class V)	protein_coding	1.14436	5.71311e-05	19.088	21.814	17.863	19.601	17.985	20.413	15.449	3.741	3.804	6.778	10.972	12.046
CCR7	17	-	40553769	40565472	C-C motif chemokine receptor 7	protein_coding	1.14325	0.0469191	6.728	2.059	11.575	7.138	1.741	10.912	1.861	2.871	3.836	1.888	5.327	2.363
HS1BP3	2	-	20560448	20651130	HCLS1 binding protein 3	protein_coding	1.14304	1.32501e-06	5.382	5.623	5.036	6.85	4.76	5.513	3.946	1.687	1.425	2.79	2.829	2.307
C5orf66	5	+	135033280	135358219	chromosome 5 open reading frame 66	lncRNA	1.143	0.0190845	9.338	15.432	11.424	18.18	15.275	17.949	11.094	3.864	2.761	10.483	4.089	7.342
FRRS1L	9	-	109130293	109167295	ferric chelate reductase 1 like	protein_coding	1.14177	0.00560517	2.003	1.09	2.45	2.35	3.159	2.222	0.527	0.474	1.088	0.91	1.853	1.131
MBP	18	-	76978827	77133683	myelin basic protein	protein_coding	1.14165	8.46376e-09	98.133	98.731	107.952	123.341	82.257	106.411	63.621	36.379	34.914	54.917	55.822	33.884
PTPN18	2	+	130356045	130375405	protein tyrosine phosphatase non-receptor type 18	protein_coding	1.14081	7.36634e-08	99.042	98.463	104.328	102.263	91.867	96.851	70.353	29.242	24.116	48.35	50.652	46.098
CD53	1	+	110871188	110899922	CD53 molecule	protein_coding	1.14053	4.1216e-08	707.774	729.785	708.333	647.082	664.207	654.593	457.18	235.267	167.315	359.635	416.479	229.164
TRIM55	8	+	66126896	66175485	tripartite motif containing 55	protein_coding	1.14022	0.0116732	0.548	0.483	0.623	0.472	0.703	0.512	0.087	0.405	0.119	0.191	0.485	0.196
PTPRE	10	+	127907061	128085855	protein tyrosine phosphatase receptor type E	protein_coding	1.14019	0.0386702	2.693	2.363	5.314	1.808	3.717	2.76	0.673	2.157	0.495	1.073	1.321	2.712
RGMB-AS1	5	-	98769618	98773469	RGMB antisense RNA 1	lncRNA	1.13897	0.000242142	540.337	533.181	542.943	784.802	409.062	490.667	356.817	103.911	100.626	455.378	351.212	130.949
PLCXD3	5	-	41306952	41510628	phosphatidylinositol specific phospholipase C X domain containing 3	protein_coding	1.1388	4.79945e-05	3.207	1.827	3.599	2.337	2.213	3.263	1.76	0.627	0.849	1.46	1.621	1.119
NT5E	6	+	85449584	85495791	5'-nucleotidase ecto	protein_coding	1.13687	2.11891e-06	8.5	9.09	7.083	3.897	8.525	7.05	3.467	2.907	3.364	2.898	3.239	4.167
HID1	17	-	74950742	74973166	HID1 domain containing	protein_coding	1.13515	2.72701e-07	8.98	10.046	8.91	9.469	6.73	7.478	5.455	2.72	2.951	4.264	4.159	3.917
IGSF23	19	+	44613563	44636781	immunoglobulin superfamily member 23	protein_coding	1.13402	0.00591209	1.086	1.207	1.329	1.044	1.499	0.798	0.245	0.605	0.329	0.124	0.674	1.163
SLC1A7	1	-	53087179	53142638	solute carrier family 1 member 7	protein_coding	1.1328	0.00149476	2.553	2.844	0.992	1.661	1.575	0.97	1.329	0.652	0.548	0.86	1.091	0.319
SNORA33	6	+	132817219	132817348	small nucleolar RNA, H/ACA box 33	snoRNA	1.1322	1.09948e-08	87.956	96.004	81.893	62.485	67.238	89.053	29.429	34.545	30.765	39.927	35.133	51.265
MAB21L1	13	-	35473789	35476689	mab-21 like 1	protein_coding	1.13185	5.29227e-06	1.036	0.888	1.023	1.557	0.829	1.179	0.545	0.382	0.562	0.323	0.563	0.564
PNLDC1	6	+	159800249	159820704	PARN like, ribonuclease domain containing 1	protein_coding	1.13159	0.0141898	0.47	0.694	0.739	0.716	1.088	0.959	0.334	0.229	0.134	0.169	1.105	0.126
PPM1H	12	-	62643994	62935150	protein phosphatase, Mg2+/Mn2+ dependent 1H	protein_coding	1.12905	0.00126133	2.288	1.703	2.509	2.693	2.488	2.084	1.777	0.583	0.383	1.943	1.091	0.484
TRPC4	13	-	37632063	37869802	transient receptor potential cation channel subfamily C member 4	protein_coding	1.12836	1.7935e-10	72.059	74.396	77.952	63.986	75.749	63.29	40.847	23.962	28.506	33.499	40.651	28.025
CORO6	17	-	29614756	29622907	coronin 6	protein_coding	1.12755	0.00150904	0.428	0.248	0.725	0.414	0.421	0.304	0.081	0.045	0.249	0.21	0.323	0.222
DNAL4	22	-	38778508	38794198	dynein axonemal light chain 4	protein_coding	1.1274	7.3384e-05	10.797	10.756	9.11	9.99	11.371	10.742	8.978	1.928	2.969	5.214	5.273	4.336
GMPR2	14	+	24232422	24239242	guanosine monophosphate reductase 2	protein_coding	1.12675	9.87136e-08	38.124	40.937	41.653	37.119	33.76	37.978	24.593	11.736	11.059	20.247	20.503	16.961
TRPC6	11	-	101451564	101872562	transient receptor potential cation channel subfamily C member 6	protein_coding	1.12644	0.0146302	0.412	0.472	0.571	0.546	0.689	0.551	0.228	0.202	0.42	0	0.385	0.217
SYT11	1	+	155859567	155885199	synaptotagmin 11	protein_coding	1.12608	2.117e-07	37.499	28.445	30.342	31.884	21.072	31.487	13.239	14.591	12.573	16.427	17.852	8.088
VNN1	6	-	132680849	132714055	vanin 1	protein_coding	1.12549	0.000419033	7.165	9.031	5.793	10.56	4.852	5.524	6.363	2.527	1.38	2.372	5.045	1.955
LIF	22	-	30240453	30246759	LIF interleukin 6 family cytokine	protein_coding	1.1254	0.000166093	2.956	4.585	3.092	2.783	1.44	4.363	2.041	1.096	0.945	0.856	2.169	1.67
DDX43	6	+	73394828	73417566	DEAD-box helicase 43	protein_coding	1.12531	0.000345259	2.177	3.784	2.626	1.655	3.296	3.747	1.07	0.525	1.172	1.12	2.758	1.246
SCARNA10	12	+	6510222	6510551	small Cajal body-specific RNA 10	snoRNA	1.12526	2.58141e-06	3.908	4.283	4.725	3.881	2.157	4.351	1.91	1.196	1.43	1.5	2.686	1.929
EPB41L4B	9	-	109171975	109320964	erythrocyte membrane protein band 4.1 like 4B	protein_coding	1.12411	2.19832e-07	259.621	304.727	269.967	310.354	239.223	253.909	186.506	106.703	62.988	130.436	133.74	130.991
PTX3	3	+	157436850	157443633	pentraxin 3	protein_coding	1.12402	0.039449	47.506	14.711	5.614	2.64	4.53	6.046	3.424	13.728	2.04	6.112	3.652	8.197
FANCE	6	+	35452338	35467102	FA complementation group E	protein_coding	1.12333	9.94843e-07	9.045	9.829	8.863	8.295	9.24	11.065	5.687	3.157	2.492	3.287	6.896	4.309
PLAT	8	-	42174718	42207676	plasminogen activator, tissue type	protein_coding	1.12305	2.11776e-07	10.341	12.383	9.351	8.011	9.594	10.843	5.604	3.456	4.949	4.776	4.586	4.384
IFITM2	11	+	307631	315272	interferon induced transmembrane protein 2	protein_coding	1.12246	6.92184e-06	48.179	42.594	49.695	43.584	35.802	44.415	31.6	11.469	9.078	21.992	33.105	14.105
PLN	6	+	118548296	118561716	phospholamban	protein_coding	1.12088	6.9653e-05	17.171	19.172	21.694	19.462	18.309	17.693	16.495	5.292	4.177	11.542	8.298	6.353
SPESP1	15	+	68818221	68946811	sperm equatorial segment protein 1	protein_coding	1.12081	7.01471e-06	2643.24	2443.78	2576.27	3189.35	2105.38	2522.4	1993.92	909.107	634.205	1663.6	1207	710.595
LINC00602	6	+	165987551	165989615	long intergenic non-protein coding RNA 602	lncRNA	1.12078	1.44274e-09	67.64	66.492	76.322	78.384	56.851	75.183	26.659	31.094	39.475	33.269	28.595	34.412
KLHL4	X	+	87517409	87670050	kelch like family member 4	protein_coding	1.11937	0.0355885	2.477	3.104	4.683	1.808	5.18	2.862	0.581	3.354	0.428	0.59	1.648	2.625
SEMA3D	7	-	84995553	85186855	semaphorin 3D	protein_coding	1.11912	4.616e-08	56.697	58.593	58.65	53.124	55.078	50.798	35.303	15.787	16.349	25.681	35.81	24.315
PERP	6	-	138088505	138107419	p53 apoptosis effector related to PMP22	protein_coding	1.11887	3.5121e-10	128.463	140.028	125.774	123.28	111.761	123.892	69.196	46.804	41.943	63.371	73.288	52.179
KCNJ2	17	+	70168673	70180044	potassium inwardly rectifying channel subfamily J member 2	protein_coding	1.11812	8.84538e-06	28.011	26.273	27.151	27.738	25.933	30.784	18.879	6.328	5.919	14.023	18.528	12.715
BPI	20	+	38304150	38337505	bactericidal permeability increasing protein	protein_coding	1.1157	0.0104705	10.906	9.768	5.409	6.988	4.129	4.667	6.243	0.512	1.412	5.94	3.709	1.472
CD52	1	+	26317958	26320523	CD52 molecule	protein_coding	1.11543	0.00199073	1.536	2.335	1.342	1.388	2.187	0.594	0.89	0.666	0.89	0.547	0.453	0.852
FLI1	11	+	128686535	128813267	Fli-1 proto-oncogene, ETS transcription factor	protein_coding	1.11475	4.35412e-06	76.529	74.671	75.676	70.015	77.318	80.059	57.426	17.588	15.089	38.827	47.428	33.377
IL12A	3	+	159988835	159996019	interleukin 12A	protein_coding	1.11393	0.0202653	5.976	6.856	0.705	3.075	0.944	1.296	2.509	0.76	1.724	0.97	1.277	1.438
CACNG4	17	+	66964707	67033398	calcium voltage-gated channel auxiliary subunit gamma 4	protein_coding	1.11198	0.0377765	5.945	7.602	4.727	7.324	6.154	4.407	0.658	4.243	0.508	1.835	3.514	5.939
NKX2-5	5	-	173232109	173235311	NK2 homeobox 5	protein_coding	1.11035	7.97364e-08	5.158	5.985	7.013	4.824	5.041	6.115	2.058	2.581	2.168	2.519	3.72	2.733
ENG	9	-	127815013	127854658	endoglin	protein_coding	1.10997	1.47593e-06	16.815	18.412	15.44	22.05	18.288	16.793	12.493	5.358	4.793	8.161	11.802	7.304
MAT2B	5	+	163503114	163519354	methionine adenosyltransferase 2B	protein_coding	1.10997	2.26194e-10	101.721	97.307	97.07	78.227	97.634	103.119	58.884	32.562	33.552	41.448	54.143	45.815
CD86	3	+	122055362	122121139	CD86 molecule	protein_coding	1.10942	3.19233e-06	53.899	61.224	60.566	83.588	56.172	64.374	43.541	23.576	15.518	39.393	33.517	20.463
DOCK3	3	+	50674927	51384198	dedicator of cytokinesis 3	protein_coding	1.10833	0.000366324	75.662	59.177	68.799	95.235	49.897	64.287	17.187	19.322	23.49	68.079	49.489	13.989
NHSL2	X	+	71910818	72161750	NHS like 2	protein_coding	1.10823	0.00529048	1.145	1.615	1.245	1.068	0.614	0.673	0.539	0.368	0.363	0.119	0.788	0.741
IGFBP7-AS1	4	+	57109762	57207459	IGFBP7 antisense RNA 1	lncRNA	1.10748	7.35835e-05	25.921	17.01	23.459	37.96	28.097	22.943	17.153	9.106	4.508	16.449	13.596	11.273
HK1	10	+	69269984	69401884	hexokinase 1	protein_coding	1.10524	1.08529e-08	74.306	67.21	72.72	71.056	63.446	69.823	43.084	22.967	21.025	40.819	36.068	30.563
PARP12	7	-	140023749	140062951	poly(ADP-ribose) polymerase family member 12	protein_coding	1.10523	0.0321336	4.833	5.425	8.315	6.617	9.59	7.679	0.167	3	3.617	1.017	10.205	1.698
TNFRSF13C	22	-	41922032	41926806	TNF receptor superfamily member 13C	protein_coding	1.10399	0.000678702	1.446	0.987	1.589	3.31	0.857	1.428	0.994	0.588	0.363	0.825	0.938	0.734
GGPS1	1	+	235327350	235344532	geranylgeranyl diphosphate synthase 1	protein_coding	1.10201	5.21929e-09	18.411	19.286	17.139	18.917	21.025	18.604	11.079	6.126	8.076	7.646	11.175	8.687
LIMK1	7	+	74082933	74122525	LIM domain kinase 1	protein_coding	1.10191	2.63633e-08	19.449	19.084	21.247	19.065	15.9	18.372	11.417	7.61	6.049	10.011	9.716	7.866
RTN1	14	-	59595976	59870776	reticulon 1	protein_coding	1.10166	2.23128e-05	10.158	6.272	9.842	9.139	11.832	9.5	4.33	2.727	1.93	6.039	7.26	4.123
ALAS1	3	+	52198086	52214327	5'-aminolevulinate synthase 1	protein_coding	1.1015	8.62881e-08	27.331	26.918	26.171	26.879	27.229	24.126	13.945	8.531	10.166	13.941	18.904	8.419
LINC01204	X	+	45505388	45632121	long intergenic non-protein coding RNA 1204	lncRNA	1.10057	0.00136274	1.828	2.462	2.526	2.491	2.124	3.301	1.426	0.898	0.165	1.58	1.488	1.281
MFSD1	3	+	158732198	158829719	major facilitator superfamily domain containing 1	protein_coding	1.10031	6.22478e-06	77.049	69.922	72.677	91.729	75.943	78.089	61.927	19.351	17.058	40.575	46.146	31.986
LAMA1	18	-	6941742	7117797	laminin subunit alpha 1	protein_coding	1.09974	0.0403498	29.119	19.807	9.648	10.63	27.631	17.348	12.078	7.53	8.993	2.724	14.345	7.576
MGAT4A	2	-	98619106	98731132	alpha-1,3-mannosyl-glycoprotein 4-beta-N-acetylglucosaminyltransferase A	protein_coding	1.0997	4.23247e-07	53.772	46.747	55.205	52.465	47.811	51.645	38.707	12.854	14.845	24.171	29.427	23.515
PTPRZ1	7	+	121873089	122062036	protein tyrosine phosphatase receptor type Z1	protein_coding	1.09895	0.00322112	64.236	65.028	84.915	115.058	63.615	95.347	73.361	13.284	11.333	66.734	47.511	15.664
CNTN3	3	-	74262568	74521140	contactin 3	protein_coding	1.09801	4.18405e-07	126.501	104.515	122.459	150.998	106.408	121.117	83.645	39.059	34.888	71.763	67.762	44.811
ITGA8	10	-	15513954	15719922	integrin subunit alpha 8	protein_coding	1.09718	0.000338816	3.636	2.956	4.09	2.609	5.422	3.209	2.08	1.219	2.097	2.017	0.741	2.061
MARK1	1	+	220528136	220664461	microtubule affinity regulating kinase 1	protein_coding	1.09606	0.0354192	2.643	2.557	8.803	5.307	8.512	7.777	4.548	1.641	1.842	0.824	4.465	3.301
ALDH3B1	11	+	68008578	68029282	aldehyde dehydrogenase 3 family member B1	protein_coding	1.09541	0.000149117	42.973	49.851	50.892	44.946	41.891	41.013	34.522	10.018	11.455	33.014	24.436	13.617
PRG4	1	+	186296279	186314567	proteoglycan 4	protein_coding	1.09539	0.00438974	13.378	13.453	9.978	5.376	14.82	16.925	3.072	2.161	9.367	3.952	2.973	13.043
TMEM74	8	-	108606850	108787594	transmembrane protein 74	protein_coding	1.09502	0.0173558	2.288	2.551	1.844	2.567	2.927	2.306	1.111	0.208	1.718	1.629	1.037	1.045
FAM155A	13	-	107163510	107867496	family with sequence similarity 155 member A	protein_coding	1.09285	0.0109033	1.972	0.805	0.67	4.77	1.663	2.205	1.53	1.377	0.625	0.784	0.463	0.855
OSBPL5	11	-	3087107	3166739	oxysterol binding protein like 5	protein_coding	1.09255	1.83706e-07	22.833	19.649	28.419	22.028	14.435	14.014	9.733	9.558	9.819	9.173	8.833	9.77
POLD3	11	+	74493851	74669117	DNA polymerase delta 3, accessory subunit	protein_coding	1.09114	3.20173e-06	10.797	8.862	9.033	12.037	9.356	10.866	6.807	2.794	2.919	5.695	5.958	4.405
MRPL51	12	-	6491886	6493841	mitochondrial ribosomal protein L51	protein_coding	1.09095	1.56158e-06	59.322	59.598	57.113	52.439	58.176	52.156	42.908	19.327	16.173	24.214	35.756	20.642
RNF14	5	+	141958328	141990292	ring finger protein 14	protein_coding	1.09088	7.35347e-08	18.74	17.731	14.368	14.121	16.199	17.813	9.429	5.194	5.744	8.304	10.564	7.198
LUCAT1	5	-	91054834	91314547	lung cancer associated transcript 1	lncRNA	1.08922	0.00787266	1.12	1.029	0.321	0.863	1.329	1.131	0.794	0.217	0.499	0.57	0.414	0.197
NGEF	2	-	232878701	233013256	neuronal guanine nucleotide exchange factor	protein_coding	1.0891	0.00135345	1.6	1.969	1.97	1.459	1.591	1.369	1.099	0.099	0.725	0.603	1.192	0.931
OSBP2	22	+	30693782	30907824	oxysterol binding protein 2	protein_coding	1.08821	8.979e-05	6.987	6.309	7.002	11.585	9.654	8.747	6.531	2.809	1.714	4.413	3.501	4.651
AP1M2	19	-	10572671	10587315	adaptor related protein complex 1 subunit mu 2	protein_coding	1.08732	0.00225172	2.722	2.491	2.211	1.926	1.829	1.225	0.986	1.047	0.137	0.838	1.384	1.414
TIMMDC1	3	+	119498547	119525090	translocase of inner mitochondrial membrane domain containing 1	protein_coding	1.08711	7.07852e-06	36.572	39.949	35.356	38.285	37.623	41.032	27.348	8.783	9.707	18.977	26.49	16.368
PGD	1	+	10398592	10420511	phosphogluconate dehydrogenase	protein_coding	1.08632	1.26834e-05	168.098	154.133	150.488	184.769	118.454	127.79	113.329	46.004	38.006	100.989	80.996	46.266
PLA2G5	1	+	20028179	20091911	phospholipase A2 group V	protein_coding	1.08577	8.48618e-08	43.758	39.567	47.978	45.942	40.101	49.656	28.309	14.142	12.817	24.407	26.489	19.6
TXNDC15	5	+	134874371	134901635	thioredoxin domain containing 15	protein_coding	1.08572	1.04265e-09	18.872	20.324	17.051	20.19	19.974	18.41	9.446	8.594	8.688	7.78	12.169	7.39
IL2RB	22	-	37125843	37175054	interleukin 2 receptor subunit beta	protein_coding	1.08448	3.67425e-05	196.482	166.183	247.614	84.192	190.681	139.415	133.808	38.012	58.496	98.391	85.608	68.801
STAC	3	+	36380344	36548007	SH3 and cysteine rich domain	protein_coding	1.08443	4.07258e-06	49.716	45.234	63.068	63.959	44.662	43.797	31.514	20.657	15.951	37.982	27.137	13.122
LCE1F	1	+	152776372	152776728	late cornified envelope 1F	protein_coding	1.08287	0.000110224	17.287	28.956	27.758	16.233	21.669	22.851	14.752	9.933	4.158	14.594	12.262	7.885
FOXRED2	22	-	36487190	36507101	FAD dependent oxidoreductase domain containing 2	protein_coding	1.08196	7.29475e-05	2.966	2.448	2.192	1.947	2.409	1.975	1.637	0.848	0.56	0.611	1.289	1.607
CCDC136	7	+	128790757	128822132	coiled-coil domain containing 136	protein_coding	1.08172	0.00944105	1.249	1.028	2.766	0.924	2.771	1.698	1.363	1.026	0.154	0.474	1.482	0.4
GALK1	17	-	75751594	75765236	galactokinase 1	protein_coding	1.08053	5.52135e-06	12.8	14.028	11.479	15.798	9.24	13.788	7.518	3.448	4.218	7.588	8.41	5.259
SUSD1	9	-	112040783	112175297	sushi domain containing 1	protein_coding	1.07874	4.17642e-05	38.068	30.029	45.803	39.034	26.264	33.207	25.403	9.027	7.889	23.27	20.591	14.35
PTPRO	12	+	15322257	15602175	protein tyrosine phosphatase receptor type O	protein_coding	1.07817	0.000125416	3.54	2.919	3.594	3.217	2.241	3.769	1.473	1.993	1.29	1.598	0.832	1.914
PRDX1	1	-	45511036	45523047	peroxiredoxin 1	protein_coding	1.07813	1.66112e-06	179.863	191.861	170.646	186.248	173.803	170.068	125.356	44.927	44.918	92.177	122.434	78.134
CREB3	9	+	35732598	35736999	cAMP responsive element binding protein 3	protein_coding	1.07749	7.41769e-07	38.409	45.545	35.055	36.288	35.643	37.708	22.331	12.109	11.588	22.691	24.276	15.319
PALMD	1	+	99646113	99694541	palmdelphin	protein_coding	1.07743	0.0103841	1.336	0.47	1.383	1.351	1.362	1.023	1.092	0.383	0.234	0.115	0.938	0.488
GPKOW	X	-	49113407	49123735	G-patch domain and KOW motifs	protein_coding	1.0762	5.21357e-07	30.756	43.212	38.091	29.405	29.912	36.287	23.453	12.19	13.031	15.986	20.169	13.629
SYT1	12	+	78863993	79452008	synaptotagmin 1	protein_coding	1.0752	0.0484109	0.871	1.354	0.335	1.226	1.511	1.318	0.275	0.247	0.482	1.201	0.126	0.777
ST3GAL4	11	+	126355640	126440344	ST3 beta-galactoside alpha-2,3-sialyltransferase 4	protein_coding	1.07421	6.35524e-08	7.832	7.541	7.209	8.151	7.138	6.785	3.988	3.755	3.308	3.331	3.08	3.715
AMDHD1	12	+	95943331	95968720	amidohydrolase domain containing 1	protein_coding	1.07382	0.000117323	105.654	117.842	104.664	131.221	77.734	89.751	84.292	33.56	27.647	76.246	44.934	31.089
PPM1F	22	-	21919425	21952848	protein phosphatase, Mg2+/Mn2+ dependent 1F	protein_coding	1.07348	1.17538e-06	37.971	36.537	40.893	39.293	24.451	42.287	25.511	13.454	11.543	22.767	17.031	14.881
FAM184A	6	-	118959763	119149387	family with sequence similarity 184 member A	protein_coding	1.07314	0.00551854	0.798	1.287	2.254	2.377	0.441	1.037	1.037	0.503	0.145	0.491	1.144	0.543
PRUNE1	1	+	151008420	151035713	prune exopolyphosphatase 1	protein_coding	1.07245	5.29425e-07	27.672	28.099	27.169	23.576	30.991	25.372	18.793	7.918	8.931	10.623	16.102	15.052
RTCA-AS1	1	-	100251528	100266179	RTCA antisense RNA 1	lncRNA	1.07212	0.0245737	3.152	3.654	3.186	2.402	4.54	3.411	1.819	1.956	1.641	3.308	0.579	0.342
SCHLAP1	2	+	180692104	180916939	SWI/SNF complex antagonist associated with prostate cancer 1	lncRNA	1.07182	3.05148e-08	43.303	39.354	45.039	47.105	40.111	44.943	29.301	15.013	16.26	22.039	25.231	15.742
RAB5B	12	+	55973913	55996683	RAB5B, member RAS oncogene family	protein_coding	1.07172	6.87914e-07	59.425	58.623	58.865	52.824	59.802	59.197	40.5	13.474	17.014	31.478	33.173	30.241
HAL	12	-	95972662	95996365	histidine ammonia-lyase	protein_coding	1.07147	0.001346	5.962	7.857	5.349	12.207	6.163	8.668	6.721	2.785	1.361	4.86	4.603	1.625
TRPA1	8	-	72019917	72075584	transient receptor potential cation channel subfamily A member 1	protein_coding	1.07114	0.0441369	0.255	0.197	0.395	0.31	0.297	0.024	0.075	0.035	0.181	0.038	0.258	0.085
KLF4	9	-	107484852	107490482	Kruppel like factor 4	protein_coding	1.07112	0.00292659	9.514	5.446	6.122	4.939	19.611	6.805	7.858	3.029	1.796	3.919	4.852	3.472
NRTN	19	+	5823802	5828324	neurturin	protein_coding	1.07036	2.89636e-06	8.39	12.567	8.079	7.034	9.538	8.408	5.069	3.583	4.464	2.856	4.267	5.452
TMEM159	16	+	21158377	21180616	transmembrane protein 159	protein_coding	1.07011	3.80426e-08	13.874	16.594	11.734	13.989	14.596	11.476	6.897	5.962	5.757	7.146	7.624	5.763
FKBP9	7	+	32957404	33006930	FKBP prolyl isomerase 9	protein_coding	1.06913	0.000984178	1.933	1.854	2.47	3.622	2.213	1.463	1.79	0.658	0.351	1.31	1.56	0.76
DENND3	8	+	141117278	141195808	DENN domain containing 3	protein_coding	1.06904	0.00182971	0.306	0.371	0.38	0.494	0.38	0.149	0.211	0.187	0.12	0.219	0.135	0.088
NFIA	1	+	60865259	61462788	nuclear factor I A	protein_coding	1.06841	6.90779e-05	11.07	15.829	13.424	12.669	13.901	13.394	11.39	3.195	3.412	4.841	8.343	7.072
CETN3	5	-	90392257	90409766	centrin 3	protein_coding	1.06736	3.19885e-06	7.923	6.924	6.982	7.659	7.942	8.152	4.85	1.923	2.758	2.809	5.675	3.705
IL17B	5	-	149371324	149404202	interleukin 17B	protein_coding	1.06666	2.37618e-06	11.411	14.645	12.211	13.185	13.487	13.261	8.792	3.151	5.607	6.931	6.744	6.078
CNTF	11	+	58622665	58625733	ciliary neurotrophic factor	protein_coding	1.0662	0.00755254	23.496	25.57	33.056	27.017	39.725	24.263	3.898	7.291	20.763	16.486	15.874	18.338
NFE2L1	17	+	48048329	48061545	nuclear factor, erythroid 2 like 1	protein_coding	1.06536	8.14811e-10	52.707	49.748	53.353	42.483	43.634	50.161	27.483	17.748	23.44	23.911	26.137	20.824
TGFBR3	1	-	91680343	91906335	transforming growth factor beta receptor 3	protein_coding	1.06536	0.00254997	0.722	0.346	0.428	0.873	0.468	0.422	0.25	0.288	0.098	0.103	0.282	0.505
KCNJ2-AS1	17	-	70166961	70169402	KCNJ2 antisense RNA 1	lncRNA	1.06465	0.000175214	2.491	2.976	2.719	3.251	5.164	2.62	2.439	0.851	1.178	1.403	2.463	0.824
MSTN	2	-	190055700	190062729	myostatin	protein_coding	1.06371	0.000640459	6.34	7.647	7.102	4.726	8.591	6.067	4.816	1.233	1.263	3.473	5.16	3.386
IGF2BP3	7	-	23310209	23470491	insulin like growth factor 2 mRNA binding protein 3	protein_coding	1.06028	0.000159319	0.969	1.461	1.124	1.161	2.062	1.765	0.849	0.752	0.679	0.748	0.495	0.542
TBXAS1	7	+	139777051	140020325	thromboxane A synthase 1	protein_coding	1.05798	0.0453975	8.023	8.91	5.008	5.2	7.006	7.804	9.056	0.61	2.054	1.471	3.042	3.885
PRAM1	19	-	8490056	8502640	PML-RARA regulated adaptor molecule 1	protein_coding	1.05789	3.9199e-05	46.125	52.241	52.908	69.81	43.455	45.483	40.298	15.2	10.642	30.499	29.23	23.014
SLC18A1	8	-	20144855	20183206	solute carrier family 18 member A1	protein_coding	1.05739	0.0380555	0.35	0.155	0.347	1.119	0.941	0.772	0.482	0.458	0.054	0.064	0.256	0.425
MAP1S	19	+	17719242	17734513	microtubule associated protein 1S	protein_coding	1.05713	1.72141e-06	12.618	13.405	12.298	12.044	10.654	10.138	6.339	7.151	6.552	5.323	4.295	4.506
ZNF174	16	+	3401215	3409364	zinc finger protein 174	protein_coding	1.057	4.33899e-07	7.388	8.222	8.694	6.142	8.43	8.693	3.881	3.036	4.19	2.789	3.915	5.021
THOC3	5	-	175917873	176034680	THO complex 3	protein_coding	1.05683	8.30766e-08	13.343	13.226	12.469	11.572	14.762	11.793	7.409	6.465	5.133	6.509	6.915	4.63
AKR7A2	1	-	19303965	19312146	aldo-keto reductase family 7 member A2	protein_coding	1.05588	1.18338e-05	31.126	37.017	27.555	29.331	27.244	29.005	21.857	8.589	8.15	17.238	16.67	14.66
SPCS2	11	+	74949247	74979033	signal peptidase complex subunit 2	protein_coding	1.05541	5.95235e-06	50.189	57.63	51.372	47.751	52.461	47.351	32.99	13.362	12.232	24.573	42.962	21.448
REEP1	2	-	86213993	86338083	receptor accessory protein 1	protein_coding	1.05491	1.2153e-06	18.426	22.144	18.099	25.925	19.343	23.245	14.016	7.472	7.244	12.82	9.814	9.819
FOXQ1	6	+	1312098	1314758	forkhead box Q1	protein_coding	1.05475	8.19619e-05	3.947	4.143	3.89	5.399	3.946	3.589	2.993	1.177	1.662	2.857	2.132	1.141
CAV1	7	+	116525001	116561184	caveolin 1	protein_coding	1.05421	0.021568	1.814	2.369	2.33	1.937	2.191	1.393	0.652	0.281	1.603	0.611	2.221	0.396
CBX1	17	-	48070052	48101478	chromobox 1	protein_coding	1.0541	2.83956e-05	44.434	44.679	45.258	50.485	46.712	47.615	37.772	11.227	10.521	22.983	31.335	20.585
STK32B	4	+	5051480	5500994	serine/threonine kinase 32B	protein_coding	1.05379	0.0314633	1.468	1.983	2.415	0.61	3.214	2.627	0.84	1.194	1.154	0.398	1.368	0.948
PPP4R4	14	+	94146128	94279734	protein phosphatase 4 regulatory subunit 4	protein_coding	1.05373	0.00119709	3.423	2.862	2.41	1.424	2.468	2.289	1.682	0.593	0.338	0.859	2.003	1.66
SLC24A4	14	+	92322581	92501481	solute carrier family 24 member 4	protein_coding	1.053	0.00144847	10.936	8.593	16.159	19.06	11.036	13	10.188	2.894	1.912	10.507	8.505	3.934
PGM1	1	+	63593411	63660245	phosphoglucomutase 1	protein_coding	1.05263	1.09121e-06	21.575	21.93	20.521	16.729	15.735	19.064	11.626	5.566	7.369	10.822	12.756	7.537
PTGS2	1	-	186671791	186680423	prostaglandin-endoperoxide synthase 2	protein_coding	1.05254	9.7268e-05	3.421	3.229	3.391	2.292	2.865	2.387	1.444	0.535	0.8	1.723	1.942	2.003
VIM	10	+	17228241	17237593	vimentin	protein_coding	1.05246	0.0259718	5.169	5.37	2.874	5.403	7.459	3.235	1.429	2.625	0.804	2.902	2.183	4.254
SCN4B	11	-	118133377	118152888	sodium voltage-gated channel beta subunit 4	protein_coding	1.05055	0.00750021	2.087	0.609	2	2.686	1.574	1.527	1.333	0.908	0.613	1.135	0.799	0.242
PODN	1	+	53062052	53085501	podocan	protein_coding	1.05051	0.0207318	3.058	2.53	4.041	2.679	5.741	2.527	1.488	1.063	4.464	0.893	0.62	1.375
MAMDC2-AS1	9	-	70033921	70175888	MAMDC2 antisense RNA 1	lncRNA	1.05004	8.21545e-06	17.872	17.306	15.667	16.82	16.588	16.742	11.341	4.231	4.893	6.723	13.671	7.886
AURKA	20	-	56369389	56392337	aurora kinase A	protein_coding	1.04954	0.000395535	2.667	2.242	2.227	2.062	1.762	2.49	1.733	1.239	0.519	1.036	1.388	0.552
HMOX2	16	+	4474690	4510347	heme oxygenase 2	protein_coding	1.04904	2.91671e-08	37.532	43.457	34.011	29.642	36.086	35.225	20.63	12.841	15.219	17.469	18.213	19.965
ARHGEF10L	1	+	17539698	17697874	Rho guanine nucleotide exchange factor 10 like	protein_coding	1.04898	6.83295e-06	15.933	13.037	18.09	15.132	10.941	14.74	7.456	10.061	6.695	6.014	5.943	6.27
PIGV	1	+	26787054	26800659	phosphatidylinositol glycan anchor biosynthesis class V	protein_coding	1.0488	2.40806e-06	10.34	10.61	9.089	7.369	9.846	9.932	6.112	5.637	4.192	3.71	4.38	3.58
PIAS4	19	+	4007736	4039386	protein inhibitor of activated STAT 4	protein_coding	1.04572	3.38239e-08	14.913	14.938	15.099	12.684	12.366	14.196	7.332	6.459	5.696	7.419	7.013	6.835
SPHK2	19	+	48619291	48630717	sphingosine kinase 2	protein_coding	1.04463	1.21268e-06	6.651	6.441	5.997	5.975	5.695	5.159	3.311	1.827	1.77	3.097	4.254	3.122
ZNF556	19	+	2867335	2883445	zinc finger protein 556	protein_coding	1.04455	4.35612e-07	489.364	527.299	582.488	633.463	441.73	475.884	341.082	172.378	158.128	350	299.723	205.873
POFUT1	20	+	32207880	32238658	protein O-fucosyltransferase 1	protein_coding	1.0442	2.88597e-07	21.274	18.972	22.908	19.868	21.41	21.304	13.191	6.893	6.326	11.848	13.5	9.182
GPM6B	X	-	13770939	13938638	glycoprotein M6B	protein_coding	1.04245	0.00456648	3.02	1.775	2.007	2.58	1.501	1.887	1.603	0.225	0.54	1.356	0.748	1.697
UTS2	1	-	7843083	7853512	urotensin 2	protein_coding	1.04128	0.0214591	18.162	15.291	19.565	16.111	22.472	20.659	2.171	18.569	9.165	1.879	21.184	1.548
NCF1	7	+	74773962	74789376	neutrophil cytosolic factor 1	protein_coding	1.04119	0.000185651	69.287	49.905	63.855	67.052	48.404	55.089	52.46	16.32	11.689	33.577	39.576	18.167
EFHD2	1	+	15409888	15430339	EF-hand domain family member D2	protein_coding	1.0386	3.13922e-08	480.348	493.022	493.605	506.018	355.426	459.412	278.773	211.167	175.996	286.255	236.503	168.394
ADAMTS8	11	-	130404923	130428609	ADAM metallopeptidase with thrombospondin type 1 motif 8	protein_coding	1.03838	1.08161e-08	58.474	49.694	52.196	56.983	48.978	49.642	33.764	20.009	19.381	25.339	24.442	30.87
PTGES3L-AARSD1	17	-	42950526	42980528	PTGES3L-AARSD1 readthrough	protein_coding	1.03794	0.00106219	24.763	62.213	43.583	29.336	80.678	47.482	35.332	9.484	14.275	29.763	30.942	20.462
TUBB4A	19	-	6494319	6502848	tubulin beta 4A class IVa	protein_coding	1.03792	1.58104e-05	2.31	2.064	1.743	1.485	1.919	1.753	0.737	0.927	0.668	0.839	1.514	0.775
MARVELD2	5	+	69415065	69444330	MARVEL domain containing 2	protein_coding	1.03737	0.000107366	17.691	18.423	17.79	15.709	19.153	18.32	12.655	4.703	3.451	10.552	10.182	10.6
ZDHHC7	16	-	84974175	85011535	zinc finger DHHC-type palmitoyltransferase 7	protein_coding	1.03694	7.85936e-08	117.159	102.903	97.657	129.012	92.884	92.142	62.752	58.876	43.95	56.691	49.029	36.564
ZFP64	20	-	52051663	52204308	ZFP64 zinc finger protein	protein_coding	1.03682	8.62447e-06	4.529	4.425	4.741	4.291	4.333	4.168	2.683	0.967	1.504	2.533	2.844	2.348
ADIRF	10	+	86968432	86983934	adipogenesis regulatory factor	protein_coding	1.03682	2.50437e-05	1.756	2.006	2.149	1.319	1.506	1.959	1.03	0.413	0.948	0.829	1.056	0.906
SUGT1P3	13	-	40882577	40921774	SUGT1 pseudogene 3	transcribed_unprocessed_pseudogene	1.03679	5.19825e-05	7.059	6.065	5.364	6.375	5.743	4.407	4.137	2.06	1.582	2.503	4.309	2.444
PGF	14	-	74941834	74955626	placental growth factor	protein_coding	1.03625	0.0209282	3.589	3.887	0.78	4.839	1.434	3.949	0.937	3.317	0.627	1.931	1.785	0.382
ADA2	22	-	17178790	17258235	adenosine deaminase 2	protein_coding	1.036	2.06585e-05	122.578	125.081	148.239	160.382	101.416	121.834	95.183	30.968	28.579	76.827	91.18	57.392
PROCR	20	+	35172072	35216240	protein C receptor	protein_coding	1.03458	0.000636053	4.1	5.672	4.055	3.057	6.2	2.61	2.195	1.868	2.188	2.571	0.994	2.696
TBX21	17	+	47733236	47746122	T-box transcription factor 21	protein_coding	1.03427	7.00515e-06	133.334	127.018	125.073	115.959	65.473	106.131	51.661	79.568	60.313	51.23	42.575	43.218
PDZRN3	3	-	73382431	73624941	PDZ domain containing ring finger 3	protein_coding	1.03411	2.96552e-07	19.351	22.918	22.379	18.031	17.362	19.387	11.56	7.464	6.253	10.423	13.021	9.567
TIMM13	19	-	2425625	2427586	translocase of inner mitochondrial membrane 13	protein_coding	1.03206	1.54967e-05	28.733	37.345	25.847	28.812	25.322	24.214	23.836	10.021	10.093	11.884	14.349	13.052
ZEB2-AS1	2	+	144517978	144521477	ZEB2 antisense RNA 1	lncRNA	1.03186	0.0454204	1.405	2.253	1.673	1.296	1.735	1.331	0.9	0.367	0.084	0.166	2.685	0.508
RALBP1	18	+	9475009	9538114	ralA binding protein 1	protein_coding	1.03101	0.000302653	23.637	20.815	22.206	25.205	23.654	26.492	18.937	4.096	4.261	12.942	18.757	10.471
ABHD8	19	-	17292131	17310236	abhydrolase domain containing 8	protein_coding	1.03049	1.323e-05	10.133	13.17	11.747	12.09	9.733	11.494	7.914	4.908	3.181	6.783	5.522	5.13
ADRB2	5	+	148825245	148828687	adrenoceptor beta 2	protein_coding	1.03018	0.000302571	8.629	6.924	11.482	8.657	7.52	12.609	4.041	2.737	2.011	7.248	6.703	4.562
LRIF1	1	-	110947190	110963965	ligand dependent nuclear receptor interacting factor 1	protein_coding	1.02967	7.79559e-05	11.243	11.96	13.044	13.216	12.324	13.766	10.66	2.532	4.109	5.528	8.817	5.331
NLN	5	+	65722205	65871725	neurolysin	protein_coding	1.02825	4.17442e-05	3.166	3.365	3.592	4.538	4.459	5.833	2.544	1.046	1.366	2.317	3.486	1.445
ARVCF	22	-	19969896	20016823	ARVCF delta catenin family member	protein_coding	1.0281	0.000503101	4.767	2.53	5.382	5.983	3.126	1.892	3.21	1.32	1.737	1.629	1.963	1.722
RGS5	1	-	163244505	163321894	regulator of G protein signaling 5	lncRNA	1.02788	0.000614833	6.525	6.433	6.993	10.757	6.87	7.504	6.48	2.428	1.216	4.591	4.489	2.875
PADI2	1	-	17066761	17119451	peptidyl arginine deiminase 2	protein_coding	1.02781	0.017184	14.587	10.417	8.572	17.913	3.567	6.578	9.674	2.779	0.978	8.371	6.563	1.833
MTMR11	1	-	149928651	149936879	myotubularin related protein 11	protein_coding	1.0269	0.000217515	18.284	13.592	12.932	17.666	12.154	13.279	12.239	4.27	3.406	9.078	9.57	4.548
APLP2	11	+	130068147	130144811	amyloid beta precursor like protein 2	protein_coding	1.02675	6.11624e-05	279.685	217.777	265.37	336.102	244.724	261.945	189.075	84.792	70.207	212.299	164.299	67.35
MYO7A	11	+	77128246	77215241	myosin VIIA	protein_coding	1.02637	0.000274328	1.955	1.07	2.427	1.352	1.583	1.326	1.212	0.452	0.473	0.862	1.23	0.509
RUNDC3B	7	+	87627548	87832296	RUN domain containing 3B	protein_coding	1.02619	2.73348e-06	23.222	23.345	24.4	21.537	18.378	24.89	14.033	6.848	6.808	10.004	17.301	11.64
ASH2L	8	+	38105493	38144076	ASH2 like, histone lysine methyltransferase complex subunit	protein_coding	1.02566	4.89252e-08	20.901	18.113	20.714	16.108	19.808	18.583	11.809	6.521	7.732	9.244	11.708	9.062
MANSC1	12	-	12326056	12350242	MANSC domain containing 1	protein_coding	1.02473	4.88696e-06	10.404	10.704	11.159	10.789	12.007	8.956	7.594	3.586	3.202	4.574	6.662	5.817
MRAS	3	+	138347648	138405534	muscle RAS oncogene homolog	protein_coding	1.02373	0.000305901	4.536	3.237	3.776	5.116	2.587	5.267	2.773	2.327	1.901	2.456	1.199	1.373
MYH15	3	-	108380368	108529322	myosin heavy chain 15	protein_coding	1.02334	0.00353197	4.282	3.986	2.601	4.69	5.707	5.474	4.573	0.733	1.313	2.487	2.544	1.475
PLOD3	7	-	101205977	101218420	procollagen-lysine,2-oxoglutarate 5-dioxygenase 3	protein_coding	1.02332	3.43628e-06	18.239	19.174	18.481	19.602	14.428	16.857	12.371	6.577	4.68	9.157	11.782	7.937
SIRPD	20	-	1534251	1557705	signal regulatory protein delta	protein_coding	1.02289	0.036443	5.666	4.698	6.601	8.765	3.165	4.524	4.924	0	2.153	3.534	4.177	1.628
C19orf12	19	-	29698886	29715789	chromosome 19 open reading frame 12	protein_coding	1.02172	1.10918e-06	21.076	20.062	22.426	16.036	19.801	17.702	11.904	7.183	5.226	9.695	11.669	11.969
MPP1	X	-	154778684	154821007	membrane palmitoylated protein 1	protein_coding	1.02164	2.92625e-07	44.421	46.443	39.174	36.471	40.322	39.664	26.417	17.211	11.566	20.296	26.399	19.493
ZW10	11	-	113733187	113773735	zw10 kinetochore protein	protein_coding	1.02142	1.71155e-05	11.117	12.527	11.66	12.578	13.82	11.532	8.422	3.859	3.068	4.93	10.396	5.372
PDLIM3	4	-	185500660	185535507	PDZ and LIM domain 3	protein_coding	1.01941	1.11842e-05	12.688	14.869	13.452	11.802	12.067	11.775	9.213	3.25	4.179	5.701	9.009	6.432
KRT33B	17	-	41363498	41369813	keratin 33B	protein_coding	1.01901	0.00011456	12.007	11.719	11.814	8.575	10.544	7.856	7.484	4.495	2.173	3.049	7.35	6.267
IRX3	16	-	54283304	54286787	iroquois homeobox 3	protein_coding	1.01829	5.71814e-08	57.68	58.456	60.823	48.458	56.535	59.447	35.995	19.517	20.416	31.717	34.285	26.589
LIMA1	12	-	50175788	50283546	LIM domain and actin binding 1	protein_coding	1.01827	0.000693449	7.452	6.688	8.163	6.447	6.064	7.805	5.845	1.236	1.423	3.13	6.59	2.787
NCDN	1	+	35557473	35567274	neurochondrin	protein_coding	1.01749	1.4931e-05	10.529	12.261	11.896	9.355	9.432	10.211	7.159	2.578	3.184	5.627	7.551	5.329
LRFN3	19	+	35935358	35946624	leucine rich repeat and fibronectin type III domain containing 3	protein_coding	1.01695	0.000953673	4.411	5.935	4.299	2.515	5.709	4.817	2.207	0.829	0.887	2.897	3.586	3.245
SVIL	10	-	29457338	29736959	supervillin	protein_coding	1.01605	2.09224e-07	24.38	22.649	19.629	22.572	26.45	22.94	14.435	9.695	9.02	10.505	12.518	12.34
PLAU	10	+	73909177	73917496	plasminogen activator, urokinase	protein_coding	1.01588	6.26708e-05	3.326	3.543	2.577	2.329	2.504	2.562	1.572	1.676	0.632	1.086	1.872	1.46
ALPL	1	+	21509397	21578410	alkaline phosphatase, biomineralization associated	protein_coding	1.01576	0.00034856	4.588	6.068	5.725	6.646	3.978	4.686	3.902	2.33	1.369	3.68	3.16	1.202
RETREG3	17	-	42579513	42610623	reticulophagy regulator family member 3	protein_coding	1.01537	7.73319e-09	45.608	51.796	43.918	42.724	44.572	45.624	27.869	15.776	20.413	21.866	24.844	24.87
CPQ	8	+	96645242	97149654	carboxypeptidase Q	protein_coding	1.01459	6.53992e-06	30.372	33.873	28.345	27.01	24.959	33.956	20.312	13.012	13.62	18.503	10.987	11.895
LAMA5	20	-	62307955	62367312	laminin subunit alpha 5	protein_coding	1.01357	6.97036e-07	25.767	30.688	30.336	31.748	23.823	29.039	21.235	10.815	10.043	15.882	16.604	10.289
TRAM1L1	4	-	117083554	117085576	translocation associated membrane protein 1 like 1	protein_coding	1.01331	2.84712e-05	3.952	3.273	3.551	4.443	1.825	3.808	1.852	1.329	1.317	2.003	2.429	1.37
ARRB1	11	-	75260122	75351705	arrestin beta 1	protein_coding	1.01289	6.55115e-05	15.223	14.78	14.18	16.37	16.578	18.351	10.978	3.876	3.477	8.917	12.856	7.182
SCN3A	2	-	165087526	165204050	sodium voltage-gated channel alpha subunit 3	protein_coding	1.01187	0.000417625	37.14	20.648	27.75	35.995	24.4	40.338	23.632	8.62	7.132	24.253	19.141	9.564
NOG	17	+	56593699	56595611	noggin	protein_coding	1.0115	1.89765e-07	77.484	73.696	65.251	76.391	66.997	63.821	44.55	29.085	25.951	40.363	38.858	31.301
TBX18	6	-	84687351	84764598	T-box transcription factor 18	protein_coding	1.01057	8.54487e-09	89.793	85.434	80.616	78.786	75.746	78.96	44.956	26.876	37.533	43.812	45.343	44.331
RELN	7	-	103471784	103989658	reelin	protein_coding	1.00905	5.52366e-08	351.21	433.859	343.214	244.811	314.275	328.118	207.099	170.37	124.915	130.955	193.167	174.908
SLC4A4	4	+	71062667	71572087	solute carrier family 4 member 4	protein_coding	1.00796	0.000174803	4.577	5.885	2.954	5.076	2.639	3.171	2.2	1.295	2.379	1.93	2.61	1.64
TUSC2	3	-	50320027	50328251	tumor suppressor 2, mitochondrial calcium regulator	protein_coding	1.00662	2.68891e-07	33.927	38.648	30.941	29.063	30.912	30.961	20.194	15.84	14.604	16.59	14.664	14.859
C5AR2	19	+	47332175	47347329	complement component 5a receptor 2	protein_coding	1.00629	0.000513274	4.934	4.464	6.097	6.804	4.625	5.445	4.928	2.37	0.937	2.999	2.628	2.222
NAPRT	8	-	143574785	143578649	nicotinate phosphoribosyltransferase	protein_coding	1.00607	8.73803e-06	20.597	50.31	33.879	31.555	36.726	35.644	20.459	9.148	18.086	15.303	21.019	19.872
GCNT4	5	-	75025346	75052558	glucosaminyl (N-acetyl) transferase 4	protein_coding	1.00579	0.0148477	2.457	3.018	3.005	3.818	5.25	3.609	0.789	2.066	1.807	0.979	3.48	1.385
ZNF473	19	+	50025714	50053414	zinc finger protein 473	protein_coding	1.00506	1.72949e-05	4.517	3.363	4.319	3.29	4.257	3.335	2.51	1.179	1.315	2.499	1.93	2.037
RGN	X	+	47078355	47093314	regucalcin	protein_coding	1.00505	1.87858e-06	34.56	45.483	33.645	32.605	37.812	33.199	22.882	13.967	11.157	18.438	21.071	20.727
MICAL3	22	-	17787649	18024561	microtubule associated monooxygenase, calponin and LIM domain containing 3	protein_coding	1.00367	0.00367316	3.455	2.899	2.648	3.875	3.562	1.587	0.875	1.24	0.522	1.355	2.109	2.859
BCORL1	X	+	129981107	130058083	BCL6 corepressor like 1	protein_coding	1.00309	5.24475e-05	3.809	3.485	3.42	4.409	3.775	4.436	2.713	0.896	1.356	2.12	3.088	1.439
ABCC9	12	-	21797401	21942529	ATP binding cassette subfamily C member 9	protein_coding	1.00251	3.15491e-07	38.191	35.562	34.019	45.01	34.171	37.746	20.082	17.681	20.085	23.28	16.241	14.755
ANKRD33B	5	+	10564070	10657816	ankyrin repeat domain 33B	protein_coding	1.00244	0.0023094	2.254	1.717	1.432	1.434	1.067	2.081	1.342	0.68	0.477	1.037	0.399	1.019
CCL13	17	+	34356480	34358610	C-C motif chemokine ligand 13	protein_coding	1.00233	8.7298e-05	9.031	9.291	9.482	10.096	9.433	14.519	8.451	2.323	3.415	4.23	6.935	5.492
RBM38	20	+	57391396	57409333	RNA binding motif protein 38	protein_coding	1.00217	0.000293761	4.182	3.558	4.655	3.983	4.182	3.967	2.937	0.848	1.153	2.672	3.449	1.156
LACTB2	8	-	70635318	70669185	lactamase beta 2	protein_coding	1.00212	0.00300724	9.405	10.089	9.373	12.942	9.57	11.117	9.534	1.189	2.337	4.709	9.576	3.827
PPWD1	5	+	65563236	65587549	peptidylprolyl isomerase domain and WD repeat containing 1	protein_coding	-1.00154	1.02646e-06	28.394	24.386	31.788	38.53	31.508	27.271	53.449	59.131	78.092	53.985	56.597	62.948
TYRP1	9	+	12685439	12710285	tyrosinase related protein 1	protein_coding	-1.00237	0.000143606	11.712	12.691	12.761	11.737	8.954	10.388	17.409	33.991	26.478	22.116	15.797	20.98
PCDHB14	5	+	141222932	141227759	protocadherin beta 14	protein_coding	-1.00336	0.0467889	1.818	0.609	1.083	0.408	1.158	1.086	1.959	1.62	2.285	1.308	2.913	2.328
SLCO5A1	8	-	69667046	69834978	solute carrier organic anion transporter family member 5A1	protein_coding	-1.00549	0.0131852	12.335	26.849	24.9	21.614	10.215	7.839	31.382	28.327	33.757	34.621	47.921	32.348
TEAD2	19	-	49340595	49362457	TEA domain transcription factor 2	protein_coding	-1.00555	0.0103236	1.91	0.532	3.106	1.224	2.475	2.368	2.524	4.307	4.408	3.791	6.372	1.978
RNF112	17	+	19411125	19417276	ring finger protein 112	protein_coding	-1.00583	0.0109155	0.169	0.153	0.04	0.18	0.409	0.1	0.385	0.262	0.482	0.322	0.397	0.323
KRT8	12	-	52897187	52949954	keratin 8	protein_coding	-1.00612	5.01782e-05	22.742	25.274	17.542	20.334	19.38	17.976	31.741	41.929	50.403	36.901	29.858	56.773
CTHRC1	8	+	103371538	103382989	collagen triple helix repeat containing 1	protein_coding	-1.00633	0.000509056	1.156	1.084	1.428	1.767	1.548	1.261	1.709	1.804	2.584	2.493	4.543	3.488
CHAC1	15	+	40952962	40956512	ChaC glutathione specific gamma-glutamylcyclotransferase 1	protein_coding	-1.0066	3.30688e-05	17.612	13.291	18.376	21.978	19.696	20.25	29.027	46.7	50.243	39.805	27.833	29.878
C1orf54	1	+	150268200	150280916	chromosome 1 open reading frame 54	protein_coding	-1.00759	1.32749e-05	1.353	1.159	1.185	1.439	1.801	1.535	2.53	2.221	3.534	2.524	2.993	3.292
SERPINE2	2	-	223975045	224039318	serpin family E member 2	protein_coding	-1.00814	0.00599405	0.114	0.439	0.398	0.112	0.432	0.389	0.513	0.583	0.666	0.5	0.671	0.917
RAB38	11	-	88113251	88175443	RAB38, member RAS oncogene family	protein_coding	-1.00815	0.0137654	0.429	0.467	0.494	0.677	0.284	0.236	0.807	1.727	0.881	0.318	0.566	0.965
KCNH5	14	-	62699464	63102037	potassium voltage-gated channel subfamily H member 5	protein_coding	-1.01094	0.0204151	0.625	0.835	0.243	1.463	0.745	0.692	1.729	1.27	1.912	2.17	1.44	0.816
WNT11	11	-	76186325	76210736	Wnt family member 11	protein_coding	-1.01209	0.0234342	0.765	0.425	0.267	0.547	0.302	0.843	0.552	2.034	1.21	1.191	0.606	0.819
CTH	1	+	70411218	70439851	cystathionine gamma-lyase	protein_coding	-1.01242	0.0269065	0.47	2.102	0.639	1.543	1.153	2.128	0.924	4.762	2.321	1.729	3.438	3.096
FAM171A2	17	-	44353215	44363853	family with sequence similarity 171 member A2	protein_coding	-1.01346	0.0465478	9.077	24.316	2.563	8.411	33.729	27.362	29.348	32.068	26.273	32.138	49.532	43.595
GATA3	10	+	8045378	8075198	GATA binding protein 3	protein_coding	-1.01409	0.049632	0.916	0.465	0.672	1.404	3.203	1.229	1.959	2.198	3.133	3.085	3.713	1.906
DNER	2	-	229357629	229714555	delta/notch like EGF repeat containing	protein_coding	-1.01418	0.0349254	0.957	1.25	0.422	0.321	0.722	1.027	0.847	1.98	1.499	1.347	3.449	0.43
HSD11B1	1	+	209686178	209734949	hydroxysteroid 11-beta dehydrogenase 1	protein_coding	-1.01467	0.0283304	1.53	2.341	3.159	1.99	0.33	2.38	3.279	3.086	2.29	5.797	6.622	2.687
IL21R-AS1	16	-	27447669	27453393	IL21R antisense RNA 1	lncRNA	-1.01467	6.24293e-07	16.201	15.024	16.582	17.796	16.265	16.089	27.905	34.082	41.22	32.591	29.294	32.886
IFI44L	1	+	78619922	78646145	interferon induced protein 44 like	protein_coding	-1.01512	7.50506e-07	6.859	5.688	6.407	7.119	7.662	8.836	12.533	12.092	16.222	13.739	15.436	16.078
LRRN4CL	11	-	62686406	62689530	LRRN4 C-terminal like	protein_coding	-1.01533	0.0195776	1.751	3.902	2.344	1.241	3.299	2.379	3.122	10.947	5.592	0.995	4.281	5.275
NDC80	18	+	2571557	2616635	NDC80 kinetochore complex component	protein_coding	-1.01552	0.000198612	2.103	1.711	1.885	1.745	1.466	1.985	2.384	4.562	3.752	2.478	4.555	4.356
CCNT2	2	+	134918235	134959342	cyclin T2	protein_coding	-1.01613	6.99112e-07	20.2	18.015	19.972	24.429	22.402	22.366	39.652	49.354	58.07	36.224	38.015	36.379
KRT81	12	-	52285913	52291534	keratin 81	protein_coding	-1.01692	0.00995928	4.498	6.008	2.501	11.419	12.98	11.91	10.855	16.242	19.583	19.51	15.54	18.127
OR2A4	6	-	131699644	131701401	olfactory receptor family 2 subfamily A member 4	protein_coding	-1.01713	1.79433e-05	8.13	7.056	7.344	7.665	7.294	7.606	11.601	20.949	17.413	14.771	11.409	15.186
HBP1	7	+	107168961	107202522	HMG-box transcription factor 1	protein_coding	-1.01747	0.000259492	32.439	32.617	26.725	29.021	28.725	28.815	31.345	77.063	95.98	66.888	31.834	57.982
TGFBI	5	+	136028988	136063818	transforming growth factor beta induced	protein_coding	-1.01851	0.000357994	2.344	2.057	3.515	2.318	3.965	3.243	5.394	6.663	7.715	4.074	5.555	5.995
S1PR1	1	+	101236865	101243713	sphingosine-1-phosphate receptor 1	protein_coding	-1.01916	0.00883661	0.509	0.251	0.797	0.244	0.296	0.236	0.369	0.73	1.124	0.759	0.994	0.814
CYP11A1	15	-	74337759	74367646	cytochrome P450 family 11 subfamily A member 1	protein_coding	-1.0195	0.00576909	1.276	2.241	2.696	1.81	4.123	0.614	2.951	3.492	3.803	3.484	7.201	4.998
PRKCQ-AS1	10	+	6580419	6616921	PRKCQ antisense RNA 1	lncRNA	-1.02024	0.0329876	2.808	7.012	6.265	3.437	4.56	0.7	6.213	8.613	7.158	8.346	13.394	6.602
ZNF362	1	+	33256492	33300719	zinc finger protein 362	protein_coding	-1.0203	0.0301741	1.316	2.865	6.621	3.524	1.615	6.507	4.368	8.352	7.839	6.568	9.882	8.585
EDNRB	13	-	77895481	77975529	endothelin receptor type B	protein_coding	-1.02055	0.0167872	0.68	0.635	0.654	0.851	0.671	0.84	0.949	1.287	0.813	3.964	1.067	0.768
SPP1	4	+	87975650	87983426	secreted phosphoprotein 1	protein_coding	-1.0206	0.00218585	5.618	6.502	5.127	6.543	4.184	4.817	7.397	15.385	14.642	11.813	6.326	11.024
LSR	19	+	35248330	35267964	lipolysis stimulated lipoprotein receptor	protein_coding	-1.02318	0.00021058	7.462	8.95	6.443	7.991	14.082	10.148	14.528	31.379	19.289	11.911	17.427	17.464
EYA4	6	+	133240598	133532128	EYA transcriptional coactivator and phosphatase 4	protein_coding	-1.02373	1.8999e-06	4.071	4.026	3.624	4.271	4.514	4.369	8.696	6.516	6.243	8.139	11.985	9.058
BTBD11	12	+	107318421	107659642	BTB domain containing 11	protein_coding	-1.02516	3.2517e-05	1.258	0.946	1.265	1.795	1.537	1.694	3.488	2.136	2.136	3.347	3.311	2.933
TCIRG1	11	+	68039025	68050895	T cell immune regulator 1, ATPase H+ transporting V0 subunit a3	protein_coding	-1.02561	0.00995245	1.699	1.91	2.949	1.413	1.771	1.754	4.039	6.763	1.824	3.134	6.703	1.003
GATA2	3	-	128479427	128493201	GATA binding protein 2	protein_coding	-1.0258	0.00873789	4.506	5.796	3.007	2.991	2.073	3.76	6.646	8.475	6.695	6.592	8.534	8.185
HAND2	4	-	173524969	173530229	heart and neural crest derivatives expressed 2	protein_coding	-1.0274	0.0456349	0.091	0.139	0.424	0.938	0.754	0.463	0.846	0.407	0.976	0.777	1.508	1.274
RASA4B	7	-	102479976	102517777	RAS p21 protein activator 4B	protein_coding	-1.02752	8.40749e-05	6.437	10.129	8.011	8.88	6.73	6.257	11.343	15.634	18.302	15.548	12.755	21.157
LCP1	13	-	46125920	46211871	lymphocyte cytosolic protein 1	protein_coding	-1.02829	0.00252216	0.468	0.328	0.427	0.4	0.438	0.328	0.491	0.62	0.877	0.543	1.621	0.783
SUPT20HL1	X	+	24362761	24365378	SUPT20H like 1	processed_pseudogene	-1.02845	1.7026e-05	7.833	8.809	8.124	8.833	7.636	9.335	11.849	19.288	22.981	18.134	13.147	17.818
LINC00839	10	+	42475480	42495337	long intergenic non-protein coding RNA 839	lncRNA	-1.0285	0.00297173	2.856	6.216	2.111	2.867	4.352	5.293	7.765	9.379	6.716	4.542	9.446	10.55
C2orf88	2	+	189879609	190203484	chromosome 2 open reading frame 88	protein_coding	-1.03024	0.0177203	0.309	0.336	1.699	1.437	1.758	1.553	1.75	2.203	3.3	3.032	2.672	1.59
GPRC5B	16	-	19856691	19886167	G protein-coupled receptor class C group 5 member B	protein_coding	-1.03065	0.0360394	0.045	0.543	0.652	0.335	0.657	0.06	0.778	1.027	0.582	0.509	0.9	0.949
B4GALNT4	11	+	369499	382117	beta-1,4-N-acetyl-galactosaminyltransferase 4	protein_coding	-1.03075	0.0138471	2.866	3.458	3.506	1.092	1.634	1.056	4.272	3.635	2.415	5.106	7.155	5.29
NPR1	1	+	153678688	153693992	natriuretic peptide receptor 1	protein_coding	-1.03093	2.08749e-05	15.886	15.74	16.687	19.895	16.772	17.811	24.967	46.043	50.603	28.567	26.783	33.137
ZNF467	7	-	149764182	149773588	zinc finger protein 467	protein_coding	-1.03103	3.86314e-08	13.697	13.702	14.626	17.563	15.833	14.325	30.188	22.889	33.42	27.985	34.06	34.915
NDUFA4L2	12	-	57234903	57240715	NDUFA4 mitochondrial complex associated like 2	protein_coding	-1.03301	0.00224053	1.213	1.562	1.025	0.587	1.08	0.998	2.03	2.003	3.069	0.774	2.955	2.461
PLEKHA7	11	-	16777297	17014414	pleckstrin homology domain containing A7	protein_coding	-1.03302	4.08332e-05	4.881	3.521	3.892	4.241	6.418	5.517	7.769	8.854	10.341	6.099	10.817	14.441
GRTP1	13	-	113324163	113364148	growth hormone regulated TBC protein 1	protein_coding	-1.0333	0.0174619	0.16	0.348	0.369	0.049	0.282	0.338	0.412	0.385	0.415	0.398	0.764	0.853
S1PR5	19	-	10512742	10517931	sphingosine-1-phosphate receptor 5	protein_coding	-1.03354	0.012181	1.487	1.079	1.482	0.543	1.9	2.1	2.01	3.076	2.386	2.844	4.651	2.682
PCDHB2	5	+	141094606	141098703	protocadherin beta 2	protein_coding	-1.03357	0.000272769	9.67	10.606	10.365	9.168	9.068	9.683	13.005	28.231	31.877	19.229	11.451	16.147
ROGDI	16	-	4796968	4802880	rogdi atypical leucine zipper	protein_coding	-1.03426	0.0493629	3.067	0.646	1.937	1.842	3.141	2.934	1.094	6.018	5.077	4.665	5.682	5.313
XYLT1	16	-	17101769	17470960	xylosyltransferase 1	protein_coding	-1.03434	0.0013757	4.394	4.757	6.366	3.774	5.618	8.745	8.852	17.943	16.404	9.659	10.04	6.094
PTPRU	1	+	29236516	29326813	protein tyrosine phosphatase receptor type U	protein_coding	-1.03552	1.6877e-06	124.153	134.119	132.126	126.739	109.865	160.157	263.858	230.166	274.305	396.077	248.078	201.138
SNAI1	20	+	49982980	49988886	snail family transcriptional repressor 1	protein_coding	-1.0365	1.90213e-07	9.278	8.661	8.761	9.636	12.987	9.733	16.585	19.86	22.511	16.715	23.348	22.182
NUFIP2	17	-	29255839	29294148	nuclear FMR1 interacting protein 2	protein_coding	-1.03672	1.14037e-08	28.494	23.089	32.257	32.15	34.072	33.85	56.964	58.203	70.423	64.87	57.816	69.093
C6orf141	6	+	49550646	49561907	chromosome 6 open reading frame 141	protein_coding	-1.03706	0.00256611	3.685	3.574	3.234	7.105	3.427	4.836	6.911	10.639	4.841	9.262	12.176	9.302
CYP1B1	2	-	38066973	38109902	cytochrome P450 family 1 subfamily B member 1	protein_coding	-1.03848	2.87331e-06	8.264	5.868	5.621	6.987	7.225	10.24	16.201	13.704	14.763	13.883	17.927	14.385
LINC01140	1	+	87129765	87169198	long intergenic non-protein coding RNA 1140	lncRNA	-1.03959	5.56416e-06	33.108	45.131	33.763	23.372	50.767	54.166	83.508	66.058	98.118	84.447	67.717	94.202
DHX15	4	-	24517441	24584554	DEAH-box helicase 15	protein_coding	-1.03971	4.62979e-07	39.367	36.722	42.612	43.023	39.992	44.181	63.148	100.6	112.855	84.895	68.889	75.196
RBP1	3	-	139517434	139539829	retinol binding protein 1	protein_coding	-1.04165	0.0171424	2.884	2.615	1.411	2.105	2.919	1.629	3.296	2.625	5.042	6.367	3.572	7.082
IL31RA	5	+	55851357	55922854	interleukin 31 receptor A	protein_coding	-1.04172	0.00896032	0.311	0.377	0.484	0.317	0.887	0.359	0.609	0.517	0.628	1.023	2.326	0.591
HHIPL2	1	-	222522258	222548104	HHIP like 2	protein_coding	-1.0426	0.0289311	19.243	10.203	7.244	19.453	7.491	6.271	26.197	30.011	14.066	25.481	17.501	30.807
PRR15	7	+	29563835	29567293	proline rich 15	protein_coding	-1.04301	0.00055624	1.575	0.77	0.747	0.695	0.921	0.817	2.178	1.507	2.236	1.408	1.941	2.178
GALNT15	3	+	16174680	16231992	polypeptide N-acetylgalactosaminyltransferase 15	protein_coding	-1.04309	1.12599e-05	13.124	12.895	14.513	16.487	14.137	13.833	18.569	19.588	27.545	35.55	31.163	42.78
MFAP3L	4	-	169986597	170033031	microfibril associated protein 3 like	protein_coding	-1.04417	0.000159313	2.018	1.578	1.572	1.443	2.721	2.059	3.916	3.655	6.445	3.467	2.273	3.798
KCNMB4	12	+	70366290	70434292	potassium calcium-activated channel subfamily M regulatory beta subunit 4	protein_coding	-1.04692	0.0109552	0.29	1.357	1.171	1.874	1.201	1.474	1.155	3.06	2.91	1.693	3.968	2.499
CNIH2	11	+	66278175	66285301	cornichon family AMPA receptor auxiliary protein 2	protein_coding	-1.0483	0.0298084	2.872	2.765	2.703	3.871	0.457	1.93	3.971	3.085	4.22	4.216	11.382	3.38
LRRN1	3	+	3799431	3849834	leucine rich repeat neuronal 1	protein_coding	-1.04978	0.0315561	0.229	0.223	0.103	0.172	0.417	0.32	0.508	0.36	0.523	0.664	0.286	0.754
KRBA2	17	-	8356902	8376704	KRAB-A domain containing 2	protein_coding	-1.05034	1.43671e-05	22.352	21.413	20.239	28.546	26.178	24.107	37.99	47.185	69.298	36.049	39.667	65.69
IFI44	1	+	78649796	78664078	interferon induced protein 44	protein_coding	-1.05091	9.45385e-05	4.263	3.789	4.425	5.208	4.149	5.252	7.044	10.519	13.401	5.682	9.208	10.328
MEIS2	15	-	36889204	37101299	Meis homeobox 2	protein_coding	-1.05185	0.00822379	0.331	0.069	0.459	0.167	0.694	0.256	0.492	0.861	0.943	0.643	0.698	0.524
FSCN2	17	+	81528377	81537130	fascin actin-bundling protein 2, retinal	protein_coding	-1.05194	8.37979e-07	5.81	6.528	6.248	7.692	6.774	6.31	11.564	13.106	14.881	9.778	14.009	18.336
CBX2	17	+	79778148	79787983	chromobox 2	protein_coding	-1.05231	6.11564e-06	2.706	3.089	4.295	5.235	3.608	3.296	7.729	7.603	7.353	6.382	9.967	7.13
HMSD	18	+	63949301	63981774	histocompatibility minor serpin domain containing	protein_coding	-1.05423	0.00889904	0.223	0.346	0.108	0.089	0.467	0.43	0.419	0.513	0.71	0.828	0.583	0.465
ZBTB11	3	-	101648889	101677132	zinc finger and BTB domain containing 11	protein_coding	-1.0544	6.90711e-06	16.532	14.489	17.191	17.591	15.882	18.783	25.108	42.788	52.171	31.629	28.244	28.782
MASP1	3	-	187217285	187292022	mannan binding lectin serine peptidase 1	protein_coding	-1.05482	0.0325322	0.583	0.448	1.217	0.3	1.278	1.162	1.897	0.468	1.408	1.848	2.665	2.141
ERI3-IT1	1	-	44243408	44244273	ERI3 intronic transcript 1	lncRNA	-1.05554	1.65832e-09	31.974	31.815	34.726	39.857	34.828	34.716	63.667	77.321	79.588	63.993	85.455	62.192
NTNG2	9	+	132161676	132244526	netrin G2	protein_coding	-1.0557	2.37163e-08	19.172	17.78	18.454	20.982	22.346	20.17	37.114	42.401	50.152	36.689	42.227	38.65
RUNX1T1	8	-	91954967	92103286	RUNX1 partner transcriptional co-repressor 1	protein_coding	-1.05635	0.0020794	40.393	49.813	33.242	39.336	19.898	36.951	46.265	153.445	95.7	75.166	37.953	48.297
CDK18	1	+	205504595	205532793	cyclin dependent kinase 18	protein_coding	-1.05661	0.0188505	1.28	0.303	0.613	0.457	0.922	1.238	1.262	0.829	1.777	1.812	2.867	1.529
NTN3	16	+	2471297	2474145	netrin 3	protein_coding	-1.05699	0.000831915	0.35	0.204	0.211	0.17	0.404	0.45	0.575	0.397	0.416	0.823	0.698	0.878
TMEM121	14	+	105526583	105530202	transmembrane protein 121	protein_coding	-1.0573	0.0163574	1.93	2.581	3.576	3.986	4.567	0.526	4.209	12.733	7.232	3.529	3.54	4.545
FSBP	8	-	94378377	94436952	fibrinogen silencer binding protein	protein_coding	-1.05733	0.013965	0.213	0.285	0.234	0.295	0.112	0.244	0.666	0.541	0.331	0.183	1.023	0.199
GAP43	3	+	115623510	115721490	growth associated protein 43	protein_coding	-1.05762	0.00875453	0.711	2.369	1.25	3.016	2.759	2.682	3.685	3.364	6.687	4.04	2.026	6.879
FRZB	2	-	182833275	182866637	frizzled related protein	protein_coding	-1.05771	5.23893e-05	8.073	7.551	9.076	5.161	8.191	6.101	13.998	17.009	18.063	9.553	19.238	14.114
AGPAT4	6	-	161129967	161274061	1-acylglycerol-3-phosphate O-acyltransferase 4	protein_coding	-1.05792	0.0176468	11.526	8.583	13.359	11.959	24.281	8.353	25.499	21.085	34.587	26.561	21.518	33.332
FBXW7	4	-	152320544	152536092	F-box and WD repeat domain containing 7	protein_coding	-1.05814	8.57322e-08	9.914	9.717	9.869	12.536	9.376	11.025	21.662	19.04	24.52	23.39	21.987	19.475
IL20RA	6	-	136999971	137045180	interleukin 20 receptor subunit alpha	protein_coding	-1.05864	0.0499593	1.017	1.549	4.478	1.336	1.123	2.261	3.486	3.407	4.985	4.223	3.263	5.205
NCF2	1	-	183555562	183590876	neutrophil cytosolic factor 2	protein_coding	-1.05869	0.0111615	0.603	1.24	1.64	3.084	3.238	1.491	4.078	6.74	2.905	3.161	2.944	3.767
IGSF10	3	-	151425384	151458709	immunoglobulin superfamily member 10	protein_coding	-1.06046	0.0362591	1.371	1.865	6.288	1.126	2.207	2.177	3.158	6.947	5.34	4.231	6.752	4.992
CXADR	21	+	17513043	17593579	CXADR Ig-like cell adhesion molecule	protein_coding	-1.06073	8.40548e-06	3.472	3.192	4.722	4.797	4.424	5.359	8.653	7.07	5.609	11.124	12.037	9.737
SCG2	2	-	223596940	223602361	secretogranin II	protein_coding	-1.06164	0.0330429	1.248	1.518	3.234	4.503	2.837	1.4	3.086	3.008	2.595	2.308	10.666	9.169
CD74	5	-	150400041	150412929	CD74 molecule	protein_coding	-1.06229	0.00900805	0.816	0.188	0.979	0.876	1.645	0.864	1.197	1.11	2.54	2.642	2.65	1.136
MEX3A	1	-	156072013	156082465	mex-3 RNA binding family member A	protein_coding	-1.06249	0.00210451	4.075	7.421	9.563	6.011	4.476	2.642	10.302	8.464	13.37	10.083	19.384	9.865
PCED1B	12	+	47079603	47236662	PC-esterase domain containing 1B	protein_coding	-1.06289	0.000274467	0.966	0.9	1.138	1.165	1.099	0.676	1.459	1.532	1.144	2.723	2.71	2.915
FOLR3	11	+	72114869	72139892	folate receptor gamma	protein_coding	-1.06295	0.00152729	2.413	1.751	1.968	3.461	5.869	1.765	7.436	6.491	5.7	6.064	5.629	4.736
SMPD3	16	-	68358327	68448508	sphingomyelin phosphodiesterase 3	protein_coding	-1.06297	0.0261795	4.174	1.968	3.064	4.266	1.344	4.568	5.847	5.008	5.711	6.403	11.514	6.08
GDNF	5	-	37812677	37840041	glial cell derived neurotrophic factor	protein_coding	-1.06332	0.0203866	0.218	0.158	0.932	0.437	0.451	0.307	0.823	0.743	0.951	0.754	0.643	1.382
C7orf69	7	+	47795291	47819847	chromosome 7 open reading frame 69	lncRNA	-1.06415	0.000186115	0.898	1.799	2.562	2.138	2.412	2.502	3.867	3.558	4.058	4.773	3.75	5.801
CACNA2D3	3	+	54122547	55074557	calcium voltage-gated channel auxiliary subunit alpha2delta 3	protein_coding	-1.06455	3.14073e-05	11.011	11.727	11.378	13.179	9.526	9.934	16.464	33.853	20.627	24.15	17.901	26.69
CCRL2	3	+	46407166	46412997	C-C motif chemokine receptor like 2	protein_coding	-1.06476	4.36161e-05	12.183	12.076	13.778	13.469	13.115	15.374	17.671	32.512	46.427	26.218	20.872	23.701
STAP2	19	-	4324043	4342786	signal transducing adaptor family member 2	protein_coding	-1.06482	0.0276377	1.621	1.645	0.677	1.071	2.168	2.083	1.705	5.888	6.298	0.41	2.32	2.826
RNF122	8	-	33547754	33567128	ring finger protein 122	protein_coding	-1.06562	1.31884e-06	17.141	15.823	14.898	17.06	26.61	16.337	35.904	26.944	37.298	31.67	35.112	58.915
KLF14	7	-	130731235	130734176	Kruppel like factor 14	protein_coding	-1.06564	0.000260605	16.076	12.579	12.313	16.84	24.847	15.036	43.631	30.317	26.963	34.039	57.205	12.388
CCNJL	5	-	160249083	160345396	cyclin J like	protein_coding	-1.06582	9.6052e-05	0.788	1.281	0.871	1.632	1.048	1.015	2.121	2.238	2.868	2.461	2.228	2.039
CPZ	4	+	8592660	8619759	carboxypeptidase Z	protein_coding	-1.06706	4.59606e-06	5126.38	5507.71	4240.24	3764.95	6541.77	4401.16	8306.5	15156	10800.6	7241.41	7432.43	13042.4
ZNF730	19	+	23075210	23147221	zinc finger protein 730	protein_coding	-1.06744	0.000312473	2.296	2.136	1.189	1.778	1.653	2.234	4.667	2.131	5.296	2.996	4.024	4.604
EBI3	19	+	4229523	4237528	Epstein-Barr virus induced 3	protein_coding	-1.06835	1.05424e-05	18.348	21.606	15.637	18.603	21.933	17.476	28.166	48.614	55.219	31.382	29.795	45.119
KLC3	19	+	45333434	45351520	kinesin light chain 3	protein_coding	-1.06899	1.07294e-05	10.61	11	11.351	10.015	11.361	14.404	18.072	22.297	27.759	18.257	20.439	37.458
YTHDC2	5	+	113513694	113595285	YTH domain containing 2	protein_coding	-1.06906	9.95891e-09	12.364	9.512	11.17	13.116	13.566	11.789	20.877	23.089	26.173	22.193	29.965	27.816
ZBED3-AS1	5	+	77086688	77166909	ZBED3 antisense RNA 1	lncRNA	-1.06918	0.0455081	0.671	2.355	1.004	0.899	3.81	0.79	4.126	4.353	2.042	2.262	5.041	2.236
FMOD	1	-	203340628	203351758	fibromodulin	protein_coding	-1.06939	0.0028346	0.994	3.641	2.624	1.07	7.04	2.999	6.393	6.023	7.195	5.708	7.161	6.132
VCAN	5	+	83471618	83582303	versican	protein_coding	-1.06944	9.09529e-06	5.314	4.159	4.019	4.669	6.422	5.34	7.345	10.256	11.842	9.064	9.134	15.222
CYP27B1	12	-	57762334	57768986	cytochrome P450 family 27 subfamily B member 1	protein_coding	-1.07182	6.65486e-06	6.152	4.946	5.418	4.583	6.424	5.735	7.582	14.034	14.216	8.51	11.705	13.93
MMP16	8	-	88032011	88328025	matrix metallopeptidase 16	protein_coding	-1.07271	0.0302182	2.207	1.554	1.43	5.688	2.688	3.988	3.734	7.575	5.33	4.665	8.553	7.134
RERG	12	-	15107783	15348675	RAS like estrogen regulated growth inhibitor	protein_coding	-1.07367	0.000663452	1.901	1.71	2.078	0.999	1.364	0.993	3.168	3.146	3.092	1.935	4.281	3.482
MOV10L1	22	+	50089879	50161690	Mov10 like RISC complex RNA helicase 1	protein_coding	-1.07378	0.00198469	1.509	1.694	1.831	1.345	2.362	1.958	2.17	6.484	6.697	2.718	1.793	2.725
IL32	16	+	3065297	3082192	interleukin 32	protein_coding	-1.07456	1.2911e-08	11.677	10.318	12.38	13.381	13.086	13.302	24.866	25.704	28.159	21.685	27.521	28.285
USP43	17	+	9644698	9729687	ubiquitin specific peptidase 43	protein_coding	-1.07474	1.89097e-06	38.956	37.084	39.398	44.057	47.26	42.35	59.632	120.519	116.208	81.439	67.604	79.364
MEX3B	15	-	82041778	82046119	mex-3 RNA binding family member B	protein_coding	-1.07493	0.000806555	0.653	0.872	0.617	0.487	1.249	0.77	0.886	1.879	1.81	2.099	1.479	1.705
ADAM8	10	-	133262420	133276868	ADAM metallopeptidase domain 8	protein_coding	-1.07542	4.55766e-06	57.96	63.364	59.272	47.497	61.697	58.427	84.843	149.139	168.486	115.845	78.669	136.897
CARD11	7	-	2906141	3043945	caspase recruitment domain family member 11	protein_coding	-1.07612	6.86757e-05	0.908	0.949	0.767	0.987	1.08	1.063	1.347	1.964	2.295	1.227	3.076	2.289
CCDC74B	2	-	130139287	130145134	coiled-coil domain containing 74B	protein_coding	-1.07683	0.00112157	0.306	0.419	0.272	0.387	0.384	0.366	0.743	0.577	0.979	0.308	1.356	0.605
SYCE1	10	-	133553901	133569835	synaptonemal complex central element protein 1	protein_coding	-1.07776	8.41206e-06	3.607	3.963	3.843	3.771	6.229	4.287	6.778	9.684	11.691	6.985	7.784	11.391
PTP4A3	8	+	141391995	141432454	protein tyrosine phosphatase 4A3	protein_coding	-1.07849	0.0198769	5.737	4.683	14.389	2.199	5.147	8.811	15.865	17.804	8.505	16.425	11.144	16.837
PNPLA3	22	+	43923792	43964488	patatin like phospholipase domain containing 3	protein_coding	-1.07872	0.020672	1.504	2.818	2.964	2.744	0.922	1.239	3.604	3.525	2.477	3.001	7.055	6.154
ADAMTS13	9	+	133414358	133459402	ADAM metallopeptidase with thrombospondin type 1 motif 13	protein_coding	-1.0788	0.00439227	1.563	1.251	0.675	1.108	1.015	1.266	2.542	2.796	2.097	2.271	2.019	2.87
STMN3	20	-	63639705	63657682	stathmin 3	protein_coding	-1.07925	0.0412398	0.234	0.121	0.105	0.088	0.102	0.078	0.143	0.244	0.197	0.27	0.52	0.231
SFMBT2	10	-	7158624	7411486	Scm like with four mbt domains 2	protein_coding	-1.07998	0.0414603	0.409	0.113	0.337	0.464	0.01	0.449	0.568	0.683	0.382	0.793	0.879	0.529
SF3B1	2	-	197388515	197435079	splicing factor 3b subunit 1	protein_coding	-1.08006	4.60122e-08	138.961	138.75	153.9	200.666	149.141	154.257	265.215	342.938	411.332	330.645	270.361	357.705
LRRC2	3	-	46515385	46580099	leucine rich repeat containing 2	protein_coding	-1.08011	0.00324645	0.314	0.495	0.314	0.236	0.639	0.648	0.522	1.427	1.274	0.613	0.699	1.126
DLX2	2	-	172099438	172102900	distal-less homeobox 2	protein_coding	-1.08042	0.0244533	1.045	1.267	0.183	0.556	1.194	0.379	2.08	1.148	0.987	1.206	2.672	1.752
CRIP1	14	+	105486317	105488947	cysteine rich protein 1	protein_coding	-1.08121	0.0087886	1.682	2.8	7.384	3.359	3.96	5.554	11.163	7.124	9.026	6.887	14.874	3.336
RAB33A	X	+	130171962	130184870	RAB33A, member RAS oncogene family	protein_coding	-1.08184	0.000552309	1.38	1.559	1.975	0.97	1.294	2.648	3.428	3.297	3.474	3.888	4.047	2.732
ISLR	15	+	74173710	74176872	immunoglobulin superfamily containing leucine rich repeat	protein_coding	-1.08298	0.000251994	1.057	1.175	1.883	1.56	0.856	1.204	2.388	2.01	3.497	1.999	4.035	2.524
PLAC8	4	-	83090048	83137075	placenta associated 8	protein_coding	-1.0843	3.35656e-05	4.062	4.631	3.786	5.154	5.161	4.643	10.982	8.723	8.675	9.843	9.474	10.546
CDH18	5	-	19471296	20575873	cadherin 18	protein_coding	-1.08498	8.7715e-07	2.485	1.99	2.693	2.27	2.619	2.691	6.453	3.502	4.944	4.809	6.103	5.542
GNAO1	16	+	56191390	56357444	G protein subunit alpha o1	protein_coding	-1.08668	0.0318586	0.907	0.329	1.341	2.525	1.982	1.722	2.467	3.331	1.379	6.832	0.702	4.059
LRRC20	10	-	70298970	70382650	leucine rich repeat containing 20	protein_coding	-1.08678	0.0340173	0.163	0.975	0.399	1.011	2.361	0.144	1.411	2.258	0.96	1.585	2.247	2.339
TRPV4	12	-	109783087	109833406	transient receptor potential cation channel subfamily V member 4	protein_coding	-1.08777	4.45888e-07	14.957	13.113	17.956	20.554	14.632	18.579	28.443	37.88	47.067	38.556	27.778	32.444
SRGN	10	+	69088103	69104805	serglycin	protein_coding	-1.08844	3.25274e-06	12.705	10.368	12.376	9.584	13.829	12.03	17.812	28.481	31.836	24.306	18.694	29.686
ETNK2	1	-	204131062	204152044	ethanolamine kinase 2	protein_coding	-1.08853	1.06041e-06	19.211	18.908	19.424	22.004	21.05	20.284	29.228	51.794	61.797	36.97	33.742	43.598
SUB1	5	+	32531633	32604079	SUB1 regulator of transcription	protein_coding	-1.08928	5.53843e-08	28.731	32.198	29.188	36.17	32.598	30.993	50.62	81.256	89.525	55.376	70.317	56.973
SYNE2	14	+	63761899	64226433	spectrin repeat containing nuclear envelope protein 2	protein_coding	-1.08955	1.2665e-08	12.63	11.946	16.538	12.486	14.267	14.069	32.234	23.153	24.837	35.075	37.363	21.772
PENK	8	-	56436674	56446671	proenkephalin	protein_coding	-1.09009	0.0374993	2.201	0.444	2.294	3.481	1.012	1.209	4.418	5.059	2.602	3.386	4.406	2.85
RADIL	7	-	4797055	4883716	Rap associating with DIL domain	protein_coding	-1.09036	0.00133042	11.323	11.049	12.353	8.215	16.073	11.074	11.029	21.728	28.598	8.647	25.926	53.374
TMEM150C	4	-	82483170	82562357	transmembrane protein 150C	protein_coding	-1.09055	1.3069e-07	12.762	7.65	10.673	10.722	14.869	10.46	17.636	23.897	26.992	21.644	24.607	28.261
CALY	10	-	133324072	133336935	calcyon neuron specific vesicular protein	protein_coding	-1.09137	5.91949e-07	15.771	13.152	18.207	20.638	19.747	16.557	30.515	42.774	48.744	32.947	35.085	31.755
VWCE	11	-	61258286	61295316	von Willebrand factor C and EGF domains	protein_coding	-1.09249	0.00301983	0.285	0.348	0.799	0.228	0.269	0.42	0.492	1.19	0.935	0.609	1.209	0.642
MGAT5B	17	+	76868404	76950393	alpha-1,6-mannosylglycoprotein 6-beta-N-acetylglucosaminyltransferase B	protein_coding	-1.09316	0.000518998	2.678	4.178	3.552	2.509	2.271	2.494	3.711	8.09	5.334	4.346	9.864	6.446
PAPPA-AS1	9	-	116398157	116400606	PAPPA antisense RNA 1	lncRNA	-1.09346	0.0482064	15.285	2.189	16.239	12.334	2.221	8.094	20.021	22.468	10.549	15.805	29.894	21.599
RNF139-AS1	8	-	124462485	124474582	RNF139 antisense RNA 1 (head to head)	lncRNA	-1.09408	0.0180956	0.554	0.048	0.813	0.413	0.856	0.61	1.177	1.018	1.162	1.144	1.797	0.802
LMO2	11	-	33858576	33892076	LIM domain only 2	protein_coding	-1.0943	3.01551e-07	3.514	2.999	4.022	3.84	3.705	4.504	6.443	6.93	7.574	7.36	9.793	10.187
F2R	5	+	76716126	76735770	coagulation factor II thrombin receptor	protein_coding	-1.09507	0.00978992	0.977	0.149	0.67	0.706	1.268	0.89	2.011	1.213	1.092	2.765	2.014	0.928
SOX11	2	+	5692384	5701385	SRY-box transcription factor 11	protein_coding	-1.09555	7.89862e-05	1.592	1.582	2.372	2.275	3.297	2.163	4.748	4.211	3.592	4.741	5.321	5.836
EEA1	12	-	92770637	92929331	early endosome antigen 1	protein_coding	-1.09575	3.45156e-05	3.784	3.547	4.567	5.59	5.48	4.676	12.994	4.725	6.411	9.958	13.653	11.409
CHORDC1	11	-	90200429	90223077	cysteine and histidine rich domain containing 1	protein_coding	-1.09662	1.61838e-05	8.809	6.974	8.982	11.016	9.157	10.908	12.321	27.038	27.217	20.58	14.18	18.161
PLCE1-AS1	10	-	94278681	94287478	PLCE1 antisense RNA 1	lncRNA	-1.09665	1.71937e-06	6.728	7.451	6.967	10.745	7.872	7.856	15.456	18.111	21.383	13.02	15.806	18.129
HLA-DPA1	6	-	33064569	33080775	major histocompatibility complex, class II, DP alpha 1	protein_coding	-1.09666	1.70487e-09	20.575	18.11	23.898	29.186	24.654	25.27	47.926	51.892	54.011	48.919	55.294	45.05
LYPD1	2	-	132643286	132671579	LY6/PLAUR domain containing 1	protein_coding	-1.09688	7.54151e-10	30.998	26.8	33.82	29.734	34.064	30.712	56.102	62.238	76.451	58.168	69.378	75.843
ACVR2A	2	+	147844517	147930826	activin A receptor type 2A	protein_coding	-1.09779	3.84574e-05	1.073	1.28	2.136	2.131	1.563	1.325	3.421	2.241	2.641	3.265	4.812	4.038
SLC26A4-AS1	7	-	107650260	107662204	SLC26A4 antisense RNA 1	lncRNA	-1.0993	0.0497853	4.538	2.28	1.424	2.039	1.124	3.944	4.376	7.8	3.981	1.96	7.862	6.975
DCTN6	8	+	30156319	30183639	dynactin subunit 6	protein_coding	-1.09986	0.00056846	16.776	21.482	18.285	21.761	12.632	20.846	22.042	71.139	55.731	28.749	24.384	37.61
APCDD1L	20	-	58459101	58515399	APC down-regulated 1 like	protein_coding	-1.09988	8.0046e-06	9.769	8.267	9.793	11.38	8.613	10.876	13.513	31.699	26.109	17.779	18.327	18.453
HAPLN1	5	-	83637805	83720855	hyaluronan and proteoglycan link protein 1	protein_coding	-1.10023	2.0563e-06	1.098	1.555	1.659	1.671	1.894	1.744	3.884	2.936	3.102	3.752	4.118	2.903
ZNF519	18	-	14057457	14132490	zinc finger protein 519	protein_coding	-1.10085	7.00307e-05	9.388	10.917	8.492	7.704	11.059	11.694	12.87	34.105	28.611	13.229	18.074	20.268
LAMA2	6	+	128883138	129516566	laminin subunit alpha 2	protein_coding	-1.10233	0.00278806	0.264	0.453	0.472	0.156	0.21	0.344	0.561	0.945	0.787	0.592	0.754	0.507
GBP4	1	-	89181144	89198942	guanylate binding protein 4	protein_coding	-1.1024	0.0127582	0.571	0.913	0.903	0.864	1.228	1.742	3.397	2.604	2.717	1.112	0.369	3.227
PRDM1	6	+	105993463	106109939	PR/SET domain 1	protein_coding	-1.1037	0.000995269	0.186	0.187	0.227	0.097	0.356	0.155	0.226	0.482	0.75	0.326	0.361	0.52
NIPAL4	5	+	157460019	157474717	NIPA like domain containing 4	protein_coding	-1.10402	0.0296305	1.893	3.465	0.632	1.037	1.9	2.643	3.522	2.777	3.533	4.154	6.977	3.976
RASGEF1A	10	-	43194535	43267065	RasGEF domain family member 1A	protein_coding	-1.10418	0.0448719	3.022	0.403	1.207	1.081	0.936	2.025	1.228	3.062	2.25	3.116	5.209	3.851
ACKR3	2	+	236567787	236582354	atypical chemokine receptor 3	protein_coding	-1.10442	0.0296931	5.397	6.433	0	6.473	10.286	11.16	14.213	15.631	12.893	13.56	17.363	11.874
HLA-DMA	6	-	32948613	32969094	major histocompatibility complex, class II, DM alpha	protein_coding	-1.10446	0.0117315	0.187	0.446	0.457	0.673	0.233	0.321	0.423	0.354	0.579	0.929	1.699	1.067
GLTPD2	17	+	4788964	4790589	glycolipid transfer protein domain containing 2	protein_coding	-1.10621	4.87422e-07	7.368	6.24	7.827	10.554	7.349	8.053	16.436	17.538	21.314	14.691	16.537	15.576
RASGRF2	5	+	80960363	81230162	Ras protein specific guanine nucleotide releasing factor 2	protein_coding	-1.10683	8.88637e-06	4.2	5.91	5.778	3.181	7.056	5.503	7.84	9.868	14.688	10.925	9.309	15.557
SYCE1L	16	+	77199408	77213215	synaptonemal complex central element protein 1 like	protein_coding	-1.10739	4.60624e-05	35.032	27.386	40.444	39.446	57.204	46.511	84.048	105.957	93.958	77.55	72.506	96.119
CLDN4	7	+	73799542	73832693	claudin 4	protein_coding	-1.11001	0.0145065	0.226	0.279	0.09	0.054	0.236	0.071	0.338	0.493	0.321	0.384	0.124	0.473
MYO16	13	+	108596152	109208005	myosin XVI	protein_coding	-1.11028	6.02654e-06	10.978	11.572	10.707	12.013	10.317	12.864	16.481	32.15	35.274	22.333	17.783	23.826
NDRG2	14	-	21016763	21070872	NDRG family member 2	protein_coding	-1.11031	0.0342072	0.385	2.517	4.056	1.942	0.745	0.98	2.644	4.211	3.428	3.376	5.209	4.14
SHISA2	13	-	26044597	26052016	shisa family member 2	protein_coding	-1.11107	1.28838e-05	51.293	45.391	55.432	57.982	55.131	61.184	71.255	170.651	169.219	122.203	103.191	68.624
ECSCR	5	-	139448560	139462743	endothelial cell surface expressed chemotaxis and apoptosis regulator	protein_coding	-1.11128	6.42048e-05	0.461	0.566	0.326	0.508	0.568	0.585	0.728	1.013	1.642	1.298	1.066	0.834
PDE3A	12	+	20368537	20688583	phosphodiesterase 3A	protein_coding	-1.11215	0.0469277	0.47	2.098	0.058	1.184	1.687	0.647	1.56	2.568	2.413	2.006	1.986	2.818
ARL4C	2	-	234493041	234497081	ADP ribosylation factor like GTPase 4C	protein_coding	-1.11241	7.92108e-06	23.073	20.355	21.123	25.076	22.061	21.699	32.177	72.431	70.688	36.442	35.764	40.959
MIAT	22	+	26646411	26676475	myocardial infarction associated transcript	lncRNA	-1.11259	0.0366647	1.2	0.301	1.185	2.274	1.401	0.244	1.531	1.432	1.947	2.02	3.273	4.149
RASL10B	17	+	35731639	35743521	RAS like family 10 member B	protein_coding	-1.11319	0.00110031	0.398	0.497	0.207	0.602	0.479	0.287	0.749	1.208	0.868	0.808	0.586	1.194
TSPAN13	7	+	16753755	16784536	tetraspanin 13	protein_coding	-1.11536	3.10467e-05	5.709	5.893	6.24	6.475	6.094	7.592	8.111	18.471	20.186	15.278	9.488	10.869
ACKR4	3	+	132597270	132618967	atypical chemokine receptor 4	protein_coding	-1.11714	0.0404464	1.256	0.233	0.187	0.335	1.607	0.389	1.694	1.597	1.013	1.376	1.552	1.53
SORCS2	4	+	7192538	7742836	sortilin related VPS10 domain containing receptor 2	protein_coding	-1.11725	0.00285003	0.091	0.55	0.637	0.343	0.398	0.177	0.811	0.753	0.83	0.528	0.965	0.947
BACH2	6	-	89926528	90296908	BTB domain and CNC homolog 2	protein_coding	-1.1178	6.55333e-07	12.149	9.094	11.597	8.493	16.987	11.738	17.005	24.8	31.543	23.101	23.362	32.296
SLFN13	17	-	35435096	35448837	schlafen family member 13	protein_coding	-1.1188	0.000211279	1.402	2.757	1.107	2.13	2.513	2.48	3.928	5.644	3.018	5.371	5.865	3.149
LSAMP	3	-	115802363	117139389	limbic system associated membrane protein	protein_coding	-1.11937	2.40344e-05	3.336	3.986	3.959	3.684	4.996	3.668	5.323	7.577	10.909	7.283	7.001	13.312
FGFR3	4	+	1793293	1808872	fibroblast growth factor receptor 3	protein_coding	-1.11962	3.5587e-07	19.507	20.49	23.323	26.644	20.429	24.574	37.429	56.734	69.964	47.837	39.522	41.854
CAMK1G	1	+	209583714	209613939	calcium/calmodulin dependent protein kinase IG	protein_coding	-1.121	0.0142798	2.271	0.946	0.827	0.952	1	0.768	2.512	1.199	2.314	2.332	3.59	2.835
MATR3	5	+	139293674	139331677	matrin 3	protein_coding	-1.12117	1.71163e-05	35.987	36.229	37.952	45.933	46.356	47.114	62.607	138.28	143.035	72.423	59.894	66.706
TRAPPC6A	19	-	45162928	45178237	trafficking protein particle complex 6A	protein_coding	-1.12122	0.0277118	0.592	1.853	2.173	2.269	1.124	1.803	3.848	4.134	3.882	0.831	4.75	3.974
TNNT1	19	-	55132698	55149206	troponin T1, slow skeletal type	protein_coding	-1.12126	0.0448444	2.639	0.352	2.306	0.708	2.156	3.081	6.792	2.273	0.676	6.41	5.55	2.825
N4BP3	5	+	178113532	178126081	NEDD4 binding protein 3	protein_coding	-1.12134	0.000276473	2.251	1.684	4.906	2.928	3.301	3.316	9.183	4.847	4.894	5.924	6.655	8.566
CCDC8	19	-	46410329	46413564	coiled-coil domain containing 8	protein_coding	-1.12141	8.42591e-05	9.067	11.003	18.909	6.396	13.009	13.869	20.758	21.986	14.967	24.808	34.814	39.931
DHRS3	1	-	12567910	12618210	dehydrogenase/reductase 3	protein_coding	-1.12181	0.00270568	2.037	1.283	1.967	0.968	0.518	1.504	1.719	3.06	3.056	3.008	4.028	3.212
PLEKHA6	1	-	204218853	204377665	pleckstrin homology domain containing A6	protein_coding	-1.12232	0.00184754	0.937	0.718	1.741	1.293	1.725	1.618	3.11	2.844	3.048	4.872	1.818	1.864
IGFBP2	2	+	216632828	216664436	insulin like growth factor binding protein 2	protein_coding	-1.12298	6.10804e-06	4.294	3.529	4.195	2.451	4.375	2.622	5.111	7.472	8.576	7.025	7.901	10.738
SLC4A7	3	-	27372721	27484420	solute carrier family 4 member 7	protein_coding	-1.12413	9.05592e-10	11.23	11.957	10.758	11.822	13.799	14.046	25.634	28.179	26.496	23.516	30.2	26.498
OSBPL7	17	-	47807372	47821834	oxysterol binding protein like 7	protein_coding	-1.12499	8.43238e-06	19.662	22.064	21.027	20.277	21.026	22.783	31.801	60.482	66.19	44.22	29.559	44.455
FBLN1	22	+	45502238	45601135	fibulin 1	protein_coding	-1.12521	0.00415698	0.219	0.357	0.435	0.18	0.906	0.435	0.787	0.509	1.17	0.706	1.294	1.128
MESP2	15	+	89760591	89778754	mesoderm posterior bHLH transcription factor 2	protein_coding	-1.12551	0.0318748	0.118	0.671	0.497	0.618	0.579	0.444	0.203	1.237	0.568	2.002	2.038	0.409
GRB7	17	+	39737927	39747291	growth factor receptor bound protein 7	protein_coding	-1.12669	0.0412588	1.228	2.386	1.287	0.672	1.573	4.272	4.074	5.007	4.7	1.181	5.332	4.709
AP3M2	8	+	42152946	42171673	adaptor related protein complex 3 subunit mu 2	protein_coding	-1.12687	1.23056e-05	6.787	7.816	7.12	5.967	6.185	6.495	11.087	17.551	15.679	8.744	12.28	22.892
CD24	6	-	106969831	106975627	CD24 molecule	protein_coding	-1.12772	0.000130871	0.566	0.631	0.887	0.824	0.867	0.848	0.947	1.696	2.4	1.03	1.877	2.223
XKR5	8	-	6808517	6835524	XK related 5	protein_coding	-1.12805	1.25961e-05	20.422	21.014	20.859	13.749	23.086	18.488	39.926	62.825	43.115	40.837	52.097	18.341
PTN	7	-	137227341	137343774	pleiotrophin	protein_coding	-1.12863	1.2835e-05	0.429	0.697	0.443	0.418	0.38	0.597	1.063	0.879	1.169	1.004	1.261	1.176
PTPRN	2	-	219289623	219309648	protein tyrosine phosphatase receptor type N	protein_coding	-1.13003	3.53282e-05	4.679	6.776	5.194	5.434	7.117	5.555	8.316	14.185	14.21	8.321	9.546	21.559
DNAJC12	10	-	67796669	67838188	DnaJ heat shock protein family (Hsp40) member C12	protein_coding	-1.13003	5.24124e-06	0.722	0.408	0.651	0.66	0.76	0.646	1.506	0.963	1.112	1.353	1.73	1.827
FBLN2	3	+	13549125	13638422	fibulin 2	protein_coding	-1.13079	0.0392224	2.98	3.874	3.646	0.091	1.942	0.701	6.318	2.98	3.965	4.461	6.572	4.755
HRK	12	-	116856144	116881441	harakiri, BCL2 interacting protein	protein_coding	-1.13205	0.0350125	0.031	0.746	0.496	1.024	0.904	0.693	1.483	1.316	0.995	1.4	1.738	1.674
VAX2	2	+	70900576	70965373	ventral anterior homeobox 2	protein_coding	-1.13217	0.00123633	12.055	3.966	7.888	12.895	15.477	15.44	26.978	27.839	22.057	19.828	24.15	27.656
RAPGEF2	4	+	159103013	159360174	Rap guanine nucleotide exchange factor 2	protein_coding	-1.13228	3.69578e-07	5.514	4.393	5.552	7.141	4.552	5.911	9.636	12.246	13.137	14.471	12.892	10.165
PTGER4P2-CDK2AP2P2	9	+	41276280	41282846	PTGER4P2-CDK2AP2P2 readthrough, transcribed pseudogene	lncRNA	-1.13341	4.52196e-08	5.484	4.579	6.147	6.628	6.451	5.704	9.993	11.54	14.747	15.766	12.165	12.627
DLL3	19	+	39498895	39508481	delta like canonical Notch ligand 3	protein_coding	-1.13398	2.31707e-07	12.988	11.395	12.472	12.237	12.919	16.738	21.181	31.506	36.438	26.792	27.894	29.086
DACT1	14	+	58633967	58648321	dishevelled binding antagonist of beta catenin 1	protein_coding	-1.13513	0.000699188	1.082	1.104	1.366	1.556	1.727	1.003	1.571	3.821	2.777	3.456	2.114	3.548
XRN1	3	-	142306607	142448062	5'-3' exoribonuclease 1	protein_coding	-1.13621	1.35971e-09	12.465	9.983	14.226	14.855	13.397	15.263	26.096	25.916	31.311	31.216	30.84	30.95
LRFN5	14	+	41607570	41904549	leucine rich repeat and fibronectin type III domain containing 5	protein_coding	-1.13688	4.54338e-09	18.481	15.736	14.943	17.534	14.928	19.676	41.913	37.111	37.027	35.143	36.688	34.949
DMRTA1	9	+	22446824	22455740	DMRT like family A1	protein_coding	-1.1375	4.17447e-07	17.037	15.843	17.596	21.304	18.063	18.207	32.111	41.05	52.744	43.765	27.223	40.888
C1QTNF3-AMACR	5	-	33987174	34124528	C1QTNF3-AMACR readthrough (NMD candidate)	protein_coding	-1.13925	0.019849	0.186	0.248	0.633	0.68	0.428	0.548	0.916	0.668	1.133	0.418	1.643	1.292
KIF26B	1	+	245154985	245709432	kinesin family member 26B	protein_coding	-1.14085	0.00100619	0.484	0.142	0.19	0.224	0.325	0.296	0.59	0.462	0.544	0.564	0.901	0.674
SHISA3	4	+	42397488	42402487	shisa family member 3	protein_coding	-1.14117	0.0237784	5.462	1.698	3	1.099	3.077	2.243	3.699	4.566	8.007	2.127	10.167	8.073
SPTLC3	20	+	13008972	13169103	serine palmitoyltransferase long chain base subunit 3	protein_coding	-1.14172	4.56312e-11	16.919	15.981	19.388	19.027	18.241	19.381	37.105	34.93	41.498	40.333	43.703	42.867
OXER1	2	-	42762481	42764261	oxoeicosanoid receptor 1	protein_coding	-1.14242	0.040625	5.416	8.84	7.177	1.483	28.029	9.082	7.488	27.449	14.409	25.332	29.728	28.177
SYNPO2L	10	-	73644881	73663803	synaptopodin 2 like	protein_coding	-1.14261	0.0257718	0.5	0.561	0.019	0.65	1.165	0.149	0.726	1.048	1.158	1.088	1.056	1.717
GPR183	13	-	99294539	99307399	G protein-coupled receptor 183	protein_coding	-1.14363	2.94309e-07	8.535	9.199	9.093	9.401	9.315	10.295	13.392	25.123	24.73	19.174	20.464	20.556
AFF4	5	-	132875395	132963634	AF4/FMR2 family member 4	protein_coding	-1.14464	5.52794e-09	19.955	16.558	21.687	21.774	21.56	20.415	34.372	55.06	56.171	39.32	42.686	42.082
CYP2D6	22	-	42126499	42130881	cytochrome P450 family 2 subfamily D member 6	protein_coding	-1.14489	0.000277496	2.28	1.033	2.209	1.039	2.197	0.908	2.979	3.476	4.328	2.904	4.989	2.771
IGFALS	16	-	1790413	1794971	insulin like growth factor binding protein acid labile subunit	protein_coding	-1.14496	0.00616707	0.673	0.443	0.23	0.875	0.519	0.166	1.039	1.38	1.375	1.143	0.741	0.821
SYT14	1	+	209900923	210171389	synaptotagmin 14	protein_coding	-1.14568	0.000721584	0.966	1.051	0.639	0.356	0.925	0.511	1.068	1.713	1.371	1.162	2.68	1.92
DUSP2	2	-	96143169	96145440	dual specificity phosphatase 2	protein_coding	-1.14664	0.00223815	13.737	5.492	7.202	18.114	23.216	10.096	31.63	36.539	19.5	21.402	41.67	21.705
CA12	15	-	63321378	63381846	carbonic anhydrase 12	protein_coding	-1.14682	0.00221015	0.831	0.434	0.976	1.347	1.423	0.81	1.618	2.352	2.692	1.418	1.685	3.197
KCNN4	19	-	43766533	43781257	potassium calcium-activated channel subfamily N member 4	protein_coding	-1.1477	2.97815e-07	7.905	7.95	8.103	12.826	9.242	9.44	16.27	23.018	23.901	18.809	22.053	18.913
PTGIS	20	-	49503874	49568137	prostaglandin I2 synthase	protein_coding	-1.14842	0.029938	0.629	0.147	0.311	0.18	0.207	0.381	0.646	0.911	0.273	0.706	0.733	0.916
THUMPD1	16	-	20702816	20742084	THUMP domain containing 1	protein_coding	-1.14873	6.69306e-09	18.808	18.764	22.201	22.579	18.942	22.723	37.778	48.019	53.516	49.162	39.795	46.772
TMC6	17	-	78107397	78132407	transmembrane channel like 6	protein_coding	-1.15019	1.98095e-07	4.379	3.49	5.055	5.616	4.602	5.441	10.654	8.275	8.405	13.749	11.893	10.535
GPC4	X	-	133300103	133415489	glypican 4	protein_coding	-1.15024	0.0144852	0.366	0.117	0.186	0.235	0.32	0.028	0.434	0.476	0.478	0.361	0.724	0.379
MXD1	2	+	69897688	69942945	MAX dimerization protein 1	protein_coding	-1.15153	1.01092e-05	28.551	16.741	26.575	28.6	18.77	20.865	42.776	48.792	42.07	89.99	51.118	36.563
LINC00601	10	-	126413869	126421879	long intergenic non-protein coding RNA 601	lncRNA	-1.15221	0.0163275	0.678	0.518	0.176	0.253	0.676	0.061	0.542	0.948	1.529	0.825	0.633	0.846
GRIA3	X	+	123184153	123490915	glutamate ionotropic receptor AMPA type subunit 3	protein_coding	-1.1525	0.0334329	0.294	2.03	2.642	1.935	3.387	1.455	3.474	2.924	2.91	4.298	7.792	4.78
CDH4	20	+	61252261	61940617	cadherin 4	protein_coding	-1.15322	0.00177521	0.731	1.507	0.8	1.243	0.478	0.469	1.808	1.934	2.105	1.252	2.729	1.873
CFD	19	+	859664	863641	complement factor D	protein_coding	-1.15385	0.0326269	0.608	0.955	1.239	0.592	3.448	2.575	3.511	1.09	4.004	3.866	6.616	1.94
ADRA2A	10	+	111077029	111080907	adrenoceptor alpha 2A	protein_coding	-1.15488	0.0028255	0.221	0.308	0.318	0.25	0.2	0.399	0.546	0.19	0.367	0.777	1.385	0.585
KCNJ13	2	-	232765802	232776565	potassium inwardly rectifying channel subfamily J member 13	protein_coding	-1.15599	0.00295896	0.423	0.271	0.319	0.313	0.172	0.303	0.591	0.802	0.539	0.474	1.029	0.652
RBP4	10	-	93591687	93601744	retinol binding protein 4	protein_coding	-1.15654	0.0111625	0.57	0.577	0.146	0.16	0.347	0.884	0.689	1.579	0.967	0.818	0.895	1.109
EYA2	20	+	46894624	47188844	EYA transcriptional coactivator and phosphatase 2	protein_coding	-1.15665	4.4886e-06	8.262	10.435	6.038	6.762	9.753	7.899	13.155	17.813	18.272	17.965	16.159	26.282
C5AR1	19	+	47290023	47322066	complement C5a receptor 1	protein_coding	-1.1586	1.56515e-07	20.842	18.967	19.816	23.862	19.104	19.858	30.934	55.578	65.431	42.021	38.499	40.967
NDRG4	16	+	58462846	58513628	NDRG family member 4	protein_coding	-1.15907	1.4898e-07	2.414	2.622	2.367	2.965	3.806	2.546	7.48	4.489	6.381	6.385	6.193	6.484
TNNT2	1	-	201359008	201377764	troponin T2, cardiac type	protein_coding	-1.15929	0.0178334	0.88	0.894	0.79	1.51	0.203	0.186	1.266	1.712	1.573	1.45	2.429	1.612
SERPINA3	14	+	94612384	94624055	serpin family A member 3	protein_coding	-1.1609	3.69377e-09	34.463	26.713	35.559	33.964	34.591	34.836	56.545	82.477	99.75	70.268	66.355	72.154
TCERG1	5	+	146447311	146511961	transcription elongation regulator 1	protein_coding	-1.16093	4.55684e-09	16.482	15.238	16.412	21.616	19.465	19.215	33.952	43.447	52.404	34.517	38.598	39.603
C1QTNF4	11	-	47589667	47594411	C1q and TNF related 4	protein_coding	-1.16102	0.0140937	0.221	0.541	0.203	0.091	0.515	0.41	0.214	0.892	0.977	0.838	0.91	0.673
ASPHD2	22	+	26429260	26445015	aspartate beta-hydroxylase domain containing 2	protein_coding	-1.16118	3.6649e-09	15.283	9.505	14.068	15.564	16.086	14.316	26.671	28.358	36.365	28.115	36.024	34.237
EFHD1	2	+	232606057	232682780	EF-hand domain family member D1	protein_coding	-1.16303	1.00061e-05	1.112	0.766	0.717	1.002	1.417	0.844	1.653	2.484	2.364	2.017	1.912	2.762
SMIM1	1	+	3772655	3775982	small integral membrane protein 1 (Vel blood group)	protein_coding	-1.16474	0.0286743	0.936	10.996	1.294	1.222	1.599	2.531	7.841	4.699	6.253	6.383	11.633	4.916
COL5A1	9	+	134641803	134844843	collagen type V alpha 1 chain	protein_coding	-1.16529	0.0476047	4.496	4.893	5.077	5.302	3.341	17.216	8.416	14.596	17.352	15.531	25.119	9.501
LIMCH1	4	+	41359607	41700044	LIM and calponin homology domains 1	protein_coding	-1.1656	0.000616797	1.52	1.297	1.099	1.494	1.955	1.253	1.614	4.47	5.938	1.677	2.451	3.257
ZNF488	10	-	47365496	47384293	zinc finger protein 488	protein_coding	-1.16598	2.88591e-06	1.338	1.064	1.177	1.368	2.54	1.766	2.862	3.115	3.028	3.474	4.644	3.714
GRIN2D	19	+	48394875	48444931	glutamate ionotropic receptor NMDA type subunit 2D	protein_coding	-1.16704	7.81385e-08	4.179	4.327	4.604	4.395	5.679	3.647	12.805	10.275	10.186	8.94	8.174	9.944
DUSP26	8	-	33591330	33600023	dual specificity phosphatase 26	protein_coding	-1.16722	0.000140759	2.854	4.534	2.809	3.952	5.388	3.753	4.318	12.624	10.474	7.035	7.481	10.447
CUBN	10	-	16823966	17129811	cubilin	protein_coding	-1.1677	0.000327322	1.146	1.466	1.044	0.828	2.117	2.729	2.116	3.545	4.452	5.216	2.586	3.12
CHRD	3	+	184380073	184390736	chordin	protein_coding	-1.16901	0.00174416	0.783	1.499	1.649	0.603	0.86	1.397	2.806	1.889	1.355	4.15	3.697	1.448
NUP62CL	X	-	107123427	107206433	nucleoporin 62 C-terminal like	protein_coding	-1.17038	0.000495457	1.204	0.805	0.947	0.942	1.139	1.548	1.693	1.601	2.706	3.475	1.685	3.736
REV3L	6	-	111299028	111483715	REV3 like, DNA directed polymerase zeta catalytic subunit	protein_coding	-1.17064	3.00322e-08	3.479	2.668	4.205	4.446	5.155	4.12	7.953	7.764	10.158	9.864	10.222	8.305
OAF	11	+	120211032	120230334	out at first homolog	protein_coding	-1.17074	0.0457081	0.263	1.187	0.46	0.865	0.986	0.119	1.248	1.027	1.63	1.731	1.906	1.268
IRS2	13	-	109752695	109786583	insulin receptor substrate 2	protein_coding	-1.17245	0.00491207	4.127	1.031	3.89	3.556	3.548	1.146	4.34	12.68	5.477	5.089	5.142	6.336
BFSP1	20	-	17493905	17569220	beaded filament structural protein 1	protein_coding	-1.17287	0.0393279	1.855	2.51	1.288	0.22	0.346	0.85	1.83	2.925	2.802	1.238	4.15	3.068
ST8SIA5	18	-	46667821	46759257	ST8 alpha-N-acetyl-neuraminide alpha-2,8-sialyltransferase 5	protein_coding	-1.17313	2.04117e-05	5.744	4.176	6.13	5.898	6.5	5.057	7.858	16.778	18.265	13.455	7.583	11.69
PCDHB10	5	+	141192353	141195647	protocadherin beta 10	protein_coding	-1.17387	0.0295611	1.23	1.582	1.915	2.816	2.006	2.368	5.194	2.776	2.932	3.891	8.12	4.049
PLXNA4	7	-	132123332	132648688	plexin A4	protein_coding	-1.17415	0.000465292	0.824	0.95	0.751	0.885	1.372	1.678	1.305	1.876	3.557	1.923	1.925	4.067
IER5L	9	-	129175552	129178261	immediate early response 5 like	protein_coding	-1.1746	0.0339155	3.021	0.274	2.464	1.516	0.434	2.2	1.462	3.672	3.086	2.967	4.89	6.366
SLC26A4	7	+	107660828	107717809	solute carrier family 26 member 4	protein_coding	-1.17612	9.07464e-06	11.521	10.892	11.816	12.489	9.637	11.339	23.813	17.767	22.956	30.309	25.356	32.842
MT1F	16	+	56657731	56660698	metallothionein 1F	protein_coding	-1.17685	0.000317496	6.863	5.35	7.375	12.29	4.096	6.68	12.618	11.397	19.565	14.577	17.389	20.963
TMEM240	1	-	1534778	1540624	transmembrane protein 240	protein_coding	-1.1771	0.0133749	0.422	0.508	0.626	0.181	0.187	0.734	0.75	1.103	1.425	0.609	0.356	1.843
SIK1	21	-	43414483	43427131	salt inducible kinase 1	protein_coding	-1.17751	1.27588e-05	2.412	1.322	2.867	2.454	2.739	2.428	5.81	5.012	6.457	3.534	5.086	6.345
MMP17	12	+	131828393	131851783	matrix metallopeptidase 17	protein_coding	-1.17767	0.00260124	0.291	0.286	0.279	0.269	0.346	0.224	0.94	0.595	0.286	0.724	1.166	0.199
TENM2	5	+	167284799	168264157	teneurin transmembrane protein 2	protein_coding	-1.17806	1.50081e-06	29.177	24.56	31.811	37.683	32.028	31.03	49.393	91.102	100.629	61.005	56.299	63.169
STARD4-AS1	5	+	111510396	111739726	STARD4 antisense RNA 1	lncRNA	-1.17876	0.00265711	1.868	1.295	1.496	1.846	1.574	1.523	1.17	6.893	4.787	1.8	2.457	4.706
CDC14A	1	+	100345001	100520277	cell division cycle 14A	protein_coding	-1.17948	7.62645e-09	18.395	13.901	20.028	12.457	20.94	16.232	28.615	41.871	42.229	38.475	38.406	41.398
VASH1	14	+	76761468	76783015	vasohibin 1	protein_coding	-1.17969	0.000129487	1.232	1.108	1.606	1.602	1.795	1.599	1.878	4.008	5.999	3.068	1.806	3.573
LY6K	8	+	142700111	142705127	lymphocyte antigen 6 family member K	protein_coding	-1.17971	0.00594851	4.506	1.337	2.84	4.187	2.639	3.326	4.984	5.424	7.63	6.592	10.61	7.503
ANXA2R	5	-	43039081	43043170	annexin A2 receptor	protein_coding	-1.18059	3.28379e-06	13.818	10.382	12.598	13.362	23.484	13.482	41.637	23.438	25.356	35.008	53.032	19.093
AIG1	6	+	143060496	143341058	androgen induced 1	protein_coding	-1.18186	0.00193058	0.463	1.779	0.567	0.962	1.784	0.723	2.59	2.846	3.254	1.369	1.854	2.406
OVGP1	1	-	111414319	111427735	oviductal glycoprotein 1	protein_coding	-1.1821	3.32293e-10	5.965	5.88	6.909	6.202	8.232	6.78	12.129	14.584	18.526	13.716	16.538	15.273
PPP1R15A	19	+	48872421	48876058	protein phosphatase 1 regulatory subunit 15A	protein_coding	-1.18261	0.000312951	109.931	79.587	153.75	179.558	85.235	160.716	257.093	154.815	221.927	636.399	293.336	181.526
HIVEP3	1	-	41506365	42035925	HIVEP zinc finger 3	protein_coding	-1.18335	0.000669683	13.937	20.398	27.634	28.421	15.919	27.996	38.274	89.484	48.225	38.847	44.647	45.611
JARID2-AS1	6	-	15247815	15248634	JARID2 antisense RNA 1	lncRNA	-1.18385	0.0147082	1.295	1.51	1.471	3.141	1.405	2.254	2.968	4.134	4.958	3.116	6.251	3.812
HOXA5	7	-	27141052	27143681	homeobox A5	protein_coding	-1.18397	0.0248567	0.031	1.63	0.573	0.547	0.818	0.76	1.657	1.162	1.352	1.576	2.635	1.598
CCDC184	12	+	48183644	48185926	coiled-coil domain containing 184	protein_coding	-1.184	8.83923e-08	12.504	10.986	13.569	16.091	13.997	15.378	22.859	40.982	39.7	27.476	31.099	25.462
SPARC	5	-	151661096	151686975	secreted protein acidic and cysteine rich	protein_coding	-1.18465	2.21318e-05	15.46	12.348	14.943	7.094	17.186	14.848	19.05	29.089	50.556	24.848	27.814	34.837
ALOX5AP	13	+	30713478	30764426	arachidonate 5-lipoxygenase activating protein	protein_coding	-1.18545	0.0489975	0.161	1.839	1.279	1.233	2.887	1.278	2.136	2.796	2.202	2.438	6.522	3.717
CHST2	3	+	143119771	143124014	carbohydrate sulfotransferase 2	protein_coding	-1.18551	0.0496355	0.7	1.946	0.761	1.362	2.575	0.412	2.666	3.474	3.28	4.277	0.525	3.495
RTN4R	22	-	20241415	20283246	reticulon 4 receptor	protein_coding	-1.18571	5.09366e-08	3.658	2.967	2.769	2.986	3.28	3.253	5.884	6.948	8.031	8.242	7.325	6.669
ZSCAN2	15	+	84600986	84627796	zinc finger and SCAN domain containing 2	protein_coding	-1.18585	0.0121487	0.528	1.054	0.592	1.349	2.186	2.377	0.827	1.912	2.86	5.088	3.939	3.846
MAP3K8	10	+	30434021	30461833	mitogen-activated protein kinase kinase kinase 8	protein_coding	-1.1877	2.586e-05	36.511	31.616	33.224	37.461	23.511	27.738	59.589	129.355	81.693	69.162	49.567	43.649
SAMD11	1	+	923928	944581	sterile alpha motif domain containing 11	protein_coding	-1.18786	0.0228369	4.339	4.583	2.654	1.118	1.409	2.433	3.811	6.969	12.077	4.441	6.466	3.984
MIR181A1HG	1	-	198777861	198937471	MIR181A1 host gene	lncRNA	-1.18801	8.61905e-07	1.474	2.223	2.334	2.742	2.035	2.509	4.513	4.834	6.872	4.119	5.484	4.596
ANXA10	4	+	168092537	168187736	annexin A10	protein_coding	-1.18818	0.00798123	1.605	2.135	3.164	3.223	1.108	5.572	3.649	5.202	9.049	5.606	4.067	10.801
BAALC	8	+	103140713	103230305	BAALC binder of MAP3K1 and KLF4	protein_coding	-1.18822	0.0009621	1.095	3.952	3.526	4.987	4.535	3.175	8.99	7.155	11.634	7.507	9.444	3.815
TTYH2	17	+	74213571	74262020	tweety family member 2	protein_coding	-1.18822	3.6715e-08	12.294	10.817	14.512	18.719	13.784	13.73	26.373	34.186	41.276	31.75	27.34	30.236
MIR5047	17	-	64501214	64501313	microRNA 5047	miRNA	-1.18874	0.00416366	0.904	0.927	1.085	0.838	0.384	0.313	1.346	1.553	3.568	1.483	1.057	1.216
MAP4K5	14	-	50418501	50561126	mitogen-activated protein kinase kinase kinase kinase 5	protein_coding	-1.18953	1.0938e-08	8.921	6.982	9.429	11.451	9.793	12.057	22.298	19.188	24.797	21.29	24.444	21.789
PTPRD	9	-	8314246	10612723	protein tyrosine phosphatase receptor type D	protein_coding	-1.19061	1.52805e-07	3.632	2.47	4.517	5.009	5.143	4.809	9.115	7.502	10.813	8.948	11.72	10.365
SIPA1L2	1	-	232397965	232630571	signal induced proliferation associated 1 like 2	protein_coding	-1.19094	0.000235828	2.424	1.067	3.166	0.895	2.331	1.544	3.119	4.886	4.83	3.226	4.44	5.664
PRSS21	16	+	2817180	2826304	serine protease 21	protein_coding	-1.19572	0.00777811	0.552	0.414	0.815	0.876	0.578	0.948	1.706	3.355	1.324	1.496	0.257	1.521
KCNT2	1	-	196225779	196609225	potassium sodium-activated channel subfamily T member 2	protein_coding	-1.19737	0.0203408	1.088	0.79	0.202	0.65	0.956	0.524	1.897	2.211	1.805	1.481	0.279	2.059
G2E3	14	+	30559158	30620064	G2/M-phase specific E3 ubiquitin protein ligase	protein_coding	-1.19946	1.76121e-08	4.448	4.399	6.364	6.354	5.612	5.842	9.501	12.648	15.01	11.948	12.469	14.331
EXPH5	11	-	108505435	108593768	exophilin 5	protein_coding	-1.20052	0.0382849	0.662	2.163	0.432	0.725	0.731	0.468	1.075	2.741	0.906	2.181	3.207	1.875
CBLB	3	-	105655461	105869552	Cbl proto-oncogene B	protein_coding	-1.20064	0.0122935	0.369	1.18	0.621	0.379	0.223	0.586	1.404	1.06	1.605	1.347	1.948	0.432
ZNF192P1	6	+	28161769	28169594	zinc finger protein 192 pseudogene 1	transcribed_unprocessed_pseudogene	-1.20074	0.00286156	0.496	0.298	0.544	1.068	0.401	0.308	1.079	1.402	1.834	1.076	1.185	0.662
TENM3	4	+	182143987	182803024	teneurin transmembrane protein 3	protein_coding	-1.20154	0.00599946	1.322	3.955	0.707	2.262	5.244	3.062	4.203	9.638	8.289	3.802	7.674	4.539
NTSR1	20	+	62708836	62762771	neurotensin receptor 1	protein_coding	-1.20275	5.01993e-07	3.585	3.273	4.821	4.435	3.323	3.967	6.86	9.09	10.574	12.191	8.164	7.07
LPAR4	X	+	78747709	78757094	lysophosphatidic acid receptor 4	protein_coding	-1.20348	2.06022e-05	0.748	0.84	1.092	0.674	0.849	0.728	1.682	1.618	1.238	1.91	3.057	1.929
MFAP2	1	-	16974502	16980632	microfibril associated protein 2	protein_coding	-1.20404	0.00700404	4.167	7.972	12.092	18.826	9.851	6.492	13.451	31.666	3.75	13.238	44.486	30.335
ASIC3	7	+	151048292	151052756	acid sensing ion channel subunit 3	protein_coding	-1.20483	0.000265755	1.205	1.118	0.604	1.039	1.363	0.691	1.399	1.741	2.208	3.438	2.603	2.566
TNNC1	3	-	52451100	52454041	troponin C1, slow skeletal and cardiac type	protein_coding	-1.20601	0.0469039	0.631	1.415	0.482	0.561	0.979	0.25	0.61	0.636	2.292	2.876	2.396	1.23
RASEF	9	-	82979590	83063177	RAS and EF-hand domain containing	protein_coding	-1.20726	7.16248e-07	19.522	16.963	22.854	20.441	14.939	18.877	33.897	49.366	50.779	63.598	36.761	27.97
CLUL1	18	+	596988	650334	clusterin like 1	protein_coding	-1.20792	0.0476862	0.289	0.262	0.082	0.148	0.093	0.082	0.372	0.191	0.143	0.573	0.455	0.553
NXPH4	12	+	57216794	57226449	neurexophilin 4	protein_coding	-1.20825	5.27284e-07	3.749	3.606	4.918	4.807	6.248	5.501	13.058	6.618	8.394	11.032	17.234	10.354
RNF182	6	+	13924446	13980310	ring finger protein 182	protein_coding	-1.20837	7.12637e-06	22.903	15.84	20.208	14.283	30.016	23.935	32.895	38.675	64.049	37.053	40.263	81.039
PCDHB7	5	+	141172644	141176383	protocadherin beta 7	protein_coding	-1.20921	1.485e-08	85.327	84.949	82.155	87.059	84.637	78.492	155.199	259.712	246.284	180.666	136.576	183.749
BRIX1	5	+	34915677	34925996	biogenesis of ribosomes BRX1	protein_coding	-1.2097	1.41959e-07	7.599	9.805	9.369	9.907	8.878	9.011	15.79	27.042	28.016	17.585	19.608	18.25
FBXO3	11	-	33740939	33774543	F-box protein 3	protein_coding	-1.21041	4.81249e-08	11.102	11.607	11.073	11.315	10.76	11.548	19.73	29.371	38.565	21.387	19.958	27.045
ARSI	5	-	150296343	150339307	arylsulfatase family member I	protein_coding	-1.2107	0.0259884	0.201	0.049	0.685	0.637	1.329	0.19	0.52	0.834	1.251	1.659	1.739	1.23
MAP4K3	2	-	39249266	39437301	mitogen-activated protein kinase kinase kinase kinase 3	protein_coding	-1.2113	1.58672e-07	4.18	3.485	4.171	5.093	4.014	4.369	7.279	10.786	11.998	10.263	8.236	10.126
FAM162B	6	-	116752197	116765719	family with sequence similarity 162 member B	protein_coding	-1.21294	8.26579e-11	11.44	10.326	14.378	14.726	12.953	14.402	26.746	28.785	35.486	30.949	30.481	28.965
EVI2A	17	-	31316410	31321749	ecotropic viral integration site 2A	protein_coding	-1.21302	4.65305e-05	2.662	4.528	3.478	3.538	4.672	3.449	6.603	12.093	12.73	6.818	5.107	8.487
SPINT1	15	+	40844018	40858207	serine peptidase inhibitor, Kunitz type 1	protein_coding	-1.21347	0.0406672	0.352	0.077	0.516	0.462	1.311	0.931	0.739	1.004	1.725	1.856	1.723	1.494
BHMT	5	+	79111809	79132288	betaine--homocysteine S-methyltransferase	protein_coding	-1.21378	9.62738e-10	21.817	19.08	25.831	32.921	23.431	25.833	48.653	59.843	67.882	59.054	57.858	52.185
SBK3	19	-	55540656	55545543	SH3 domain binding kinase family member 3	protein_coding	-1.21403	0.00463051	0.929	0.858	0.207	0.955	0.971	0.447	1.587	1.397	2.15	1.453	2.709	0.914
PSG9	19	-	43211791	43269530	pregnancy specific beta-1-glycoprotein 9	protein_coding	-1.21663	2.79327e-09	34.164	28.538	35.197	26.189	33.958	40.651	68.987	55.733	82.275	64.353	79.106	111.403
HLA-H	6	+	29887752	29890482	major histocompatibility complex, class I, H (pseudogene)	unprocessed_pseudogene	-1.21698	0.0471987	2.297	0.536	2.911	1.078	0.113	3.563	3.721	2.75	3.93	3.5	6.791	3.791
KCNH1	1	-	210676823	211134165	potassium voltage-gated channel subfamily H member 1	protein_coding	-1.21872	2.2902e-05	10.059	9.795	12.5	13.393	12.641	9.196	32.617	37.458	23.422	16.82	33.175	13.883
C19orf71	19	+	3539154	3544030	chromosome 19 open reading frame 71	protein_coding	-1.21888	0.0103027	0.776	2.441	2.111	0.85	1.905	1.736	3.626	3.962	4.229	3.389	3.205	4.524
OR1J4	9	+	122519141	122520082	olfactory receptor family 1 subfamily J member 4	protein_coding	-1.22007	1.01807e-07	21.039	17.921	19.647	17.276	20.553	22.519	31.83	52.097	63.891	42.821	35.068	51.488
CYS1	2	-	10056780	10080944	cystin 1	protein_coding	-1.22125	3.6378e-05	1.124	1.059	1.148	1.376	1.7	1.108	2.374	3.398	4.933	1.57	3.501	1.825
AHR	7	+	16916359	17346152	aryl hydrocarbon receptor	protein_coding	-1.22243	5.98318e-06	26.076	21.055	27.717	38.493	32.569	28.148	48.152	62.84	77.973	107.997	80.261	29.003
OBSCN	1	+	228208063	228378876	obscurin, cytoskeletal calmodulin and titin-interacting RhoGEF	protein_coding	-1.22307	2.94752e-07	1.158	1.344	1.688	1.796	1.518	1.257	3.149	4.204	3.202	3.282	3.309	3.386
MYOC	1	-	171635417	171652688	myocilin	protein_coding	-1.22424	2.46177e-06	2.634	2.637	4.506	5.678	4.032	3.472	10.498	5.285	6.623	10.589	10.693	10.032
TBC1D4	13	-	75283503	75482169	TBC1 domain family member 4	protein_coding	-1.22462	9.03317e-12	17.008	15.522	20.756	23.419	23.52	20.746	44.49	38.414	53.651	45.851	50.073	50.303
SIM2	21	+	36699115	36749917	SIM bHLH transcription factor 2	protein_coding	-1.22533	0.00905367	2.562	5.267	4.992	2.39	0.262	2.814	4.513	7.656	9.954	7.989	6.09	6.635
IFT80	3	-	160256986	160399880	intraflagellar transport 80	protein_coding	-1.22712	1.08378e-09	5.682	6.354	7.143	8.506	8.325	6.593	17.443	12.969	15.937	14.523	19.361	19.581
TCF4	18	-	55222185	55664787	transcription factor 4	protein_coding	-1.22804	3.59208e-08	12.304	12.512	11.092	13.977	12.185	13.455	23.121	33.172	38.621	27.979	24.213	29.891
PAMR1	11	-	35431823	35530300	peptidase domain containing associated with muscle regeneration 1	protein_coding	-1.22923	5.42451e-12	20.14	18.804	22.745	28.283	22.568	23.116	50.165	47.754	54.739	52.627	56.551	56.28
KDM3A	2	+	86440647	86492716	lysine demethylase 3A	protein_coding	-1.23003	2.33564e-07	19.423	16.653	15.39	18.104	17.463	18.98	26.796	46.55	66.485	37.084	30.395	41.447
IL16	15	+	81159575	81314058	interleukin 16	protein_coding	-1.23016	7.02434e-08	1.57	2.349	2.168	2.364	1.998	2.332	4.939	4.879	5.722	4.314	5.839	4.371
ERICH2	2	+	170783786	170798971	glutamate rich 2	protein_coding	-1.23027	0.000448579	1.073	0.54	1.536	0.847	2.639	1.415	2.462	1.912	4.128	1.917	3.353	5.195
BBX	3	+	107522936	107811339	BBX high mobility group box domain containing	protein_coding	-1.23028	1.39848e-09	9.398	8.863	11.166	10.99	11.411	11.483	18.869	23.833	31.151	28.888	21.277	24.598
BMF	15	-	40087890	40108892	Bcl2 modifying factor	protein_coding	-1.23088	0.0156104	0.399	0.468	0.601	1.547	0.212	0.683	1.359	1.487	1.611	1.034	2.386	1.381
HS3ST3A1	17	-	13494032	13601929	heparan sulfate-glucosamine 3-sulfotransferase 3A1	protein_coding	-1.23158	9.83847e-11	15.213	13.366	16.284	19.304	19.814	15.593	37.344	32.53	33.987	38.163	41.989	49.892
PTGES	9	-	129738331	129753042	prostaglandin E synthase	protein_coding	-1.23228	6.8116e-05	0.08	0.061	0.069	0.11	0.101	0.08	0.221	0.133	0.286	0.14	0.231	0.247
MXRA5	X	-	3308565	3346652	matrix remodeling associated 5	protein_coding	-1.23262	3.20306e-06	16.365	12.156	15.444	17.1	15.49	14.961	22.187	53.3	53.405	25.853	34.955	25.437
SPTBN5	15	-	41848146	41894053	spectrin beta, non-erythrocytic 5	protein_coding	-1.23339	0.000858735	1.055	0.4	0.288	0.784	0.338	0.529	1.136	1.392	1.053	1.608	1.496	1.376
CGB7	19	-	49054275	49058860	chorionic gonadotropin subunit beta 7	protein_coding	-1.23428	0.00207215	0.08	0.162	0.067	0.032	0.1	0.069	0.169	0.244	0.12	0.245	0.326	0.177
ADAM23	2	+	206443532	206621127	ADAM metallopeptidase domain 23	protein_coding	-1.23495	0.00209277	0.904	1.141	0.388	0.858	0.986	0.531	0.886	1.122	0.821	2.289	3.921	2.359
BCL6	3	-	187721377	187745725	BCL6 transcription repressor	protein_coding	-1.23597	2.19779e-05	17.823	14.234	20.928	26.005	11.246	16.903	34.347	39.69	41.955	75.307	37.191	23.946
ADPRHL1	13	-	113399610	113453524	ADP-ribosylhydrolase like 1	protein_coding	-1.23965	0.0268496	0.481	0.697	0.98	1.14	1.99	1.442	2.038	2.685	2.831	1.978	2.841	3.601
RASSF9	12	-	85800703	85836409	Ras association domain family member 9	protein_coding	-1.24002	0.022613	0.019	0.036	0.154	0.026	0.168	0.153	0.269	0.145	0.128	0.262	0.41	0.181
HOXA2	7	-	27100354	27102686	homeobox A2	protein_coding	-1.24112	0.0175633	6.168	5.034	3.773	7.599	9.576	7.757	17.055	13.876	10.989	10.819	19.533	22.143
GAB2	11	-	78215293	78418348	GRB2 associated binding protein 2	protein_coding	-1.2458	3.92652e-05	14.931	18.143	14.484	18.031	13.211	14.94	20.694	53.979	57.054	33.472	19.842	37.346
APLP1	19	+	35867899	35879792	amyloid beta precursor like protein 1	protein_coding	-1.24684	0.010768	2.902	1.658	0.71	0.795	2.203	0.999	1.605	3.873	4.137	3.747	5.27	3.443
OSCAR	19	-	54094668	54102692	osteoclast associated Ig-like receptor	protein_coding	-1.24727	1.46403e-06	8.478	8.062	10.94	9.552	7.008	8.187	11.998	24.477	22.718	23.684	14.519	26.669
PRSS35	6	+	83512534	83525704	serine protease 35	protein_coding	-1.24763	7.33811e-06	2.949	3.411	3.683	3.246	6.776	4.513	7.889	6.592	12.358	6.655	10.509	14.44
TSC22D3	X	-	107713221	107777342	TSC22 domain family member 3	protein_coding	-1.24923	5.9891e-06	28.824	28.963	28.906	33.295	29.282	28.187	44.648	109.118	105.311	58.079	51.207	53.56
THOC1	18	-	214520	268050	THO complex 1	protein_coding	-1.24943	4.0113e-09	7.632	7.148	7.538	9.149	9.254	7.929	15.333	20.858	26.098	15.178	19.31	18.97
MFAP4	17	-	19383442	19387190	microfibril associated protein 4	protein_coding	-1.25075	3.65066e-09	19.209	17.294	22.128	27.535	22.822	25.199	40.49	61.581	72.118	49.077	45.719	50.417
PARP15	3	+	122577628	122639047	poly(ADP-ribose) polymerase family member 15	protein_coding	-1.25111	1.45081e-05	4.605	6.265	6.295	4.374	7.296	5.549	12.657	12.249	17.977	5.407	15.239	18.396
KRT18	12	+	52948871	52952906	keratin 18	protein_coding	-1.25127	0.00702386	0.271	3	0.884	1.534	1.497	1.579	1.15	3.814	4.998	3.652	3.892	3.442
BCL2A1	15	-	79960892	79971196	BCL2 related protein A1	protein_coding	-1.25318	1.30073e-05	1.735	3.097	1.827	2.32	2.43	2.379	3.289	8.411	5.238	5.63	4.246	6.135
HES1	3	+	194136148	194138732	hes family bHLH transcription factor 1	protein_coding	-1.25418	0.000828726	0.791	0.352	1.341	0.63	0.422	1.047	1.113	2.276	2.336	1.453	2.064	1.773
CD34	1	-	207880972	207911402	CD34 molecule	protein_coding	-1.25484	0.0197087	0.09	0.124	0.179	0.183	0.146	0.16	0.198	1.34	0.195	0.16	0.234	0.061
LINC00242	6	-	169788790	169799549	long intergenic non-protein coding RNA 242	lncRNA	-1.25508	0.0359262	1.906	2.074	1.166	2.696	0.219	0.925	3.689	2.169	3.984	1.961	5.365	4.363
ROCK1	18	-	20946906	21111813	Rho associated coiled-coil containing protein kinase 1	protein_coding	-1.25525	1.14805e-10	18.398	15.538	20.12	23.957	22.173	21.669	39.713	55.321	55.052	53.136	48.943	38.796
CMTM8	3	+	32238679	32370321	CKLF like MARVEL transmembrane domain containing 8	protein_coding	-1.25623	1.59735e-05	1.343	0.87	1.22	1.326	1.273	1.734	4.203	3.505	1.247	3.005	3.613	3.061
FSTL3	19	+	676392	683392	follistatin like 3	protein_coding	-1.25655	0.000108003	0.591	0.468	0.433	0.689	0.553	0.348	0.839	0.964	2.23	1.568	1.251	0.595
TNFSF10	3	-	172505508	172523475	TNF superfamily member 10	protein_coding	-1.25767	0.000607621	1.567	1.175	2.616	4.451	0.993	1.749	3.7	3.968	5.118	4.587	7.116	5.605
GPX7	1	+	52602371	52609051	glutathione peroxidase 7	protein_coding	-1.25776	4.32274e-10	12.3	12.491	13.967	16.309	15.017	15.038	25.911	36.686	42.883	31.358	32.041	34.752
HYDIN	16	-	70802084	71230722	HYDIN axonemal central pair apparatus protein	protein_coding	-1.25864	0.0134473	0.514	0.4	0.252	0.611	0.304	0.762	0.195	1.95	2.261	0.561	0.819	1.1
TNFRSF10C	8	+	23102921	23117445	TNF receptor superfamily member 10c	protein_coding	-1.25886	0.00320209	0.517	0.463	0.183	0.377	0.285	0.28	0.381	1.497	1.153	0.748	0.912	0.43
LMCD1	3	+	8501807	8574668	LIM and cysteine rich domains 1	protein_coding	-1.25938	0.0120221	0.449	1.662	3.077	0.393	2.975	4.376	4.769	4.906	5.121	3.428	7.434	5.384
FPGT-TNNI3K	1	+	74198235	74544393	FPGT-TNNI3K readthrough	protein_coding	-1.25939	5.30835e-06	2.195	1.216	1.779	2.079	2.193	1.383	3.292	3.677	4.438	2.842	6.096	5.701
RHEBL1	12	-	49064676	49070025	RHEB like 1	protein_coding	-1.26025	0.0404084	0.082	0.594	0.517	0.194	0.094	0.361	1.736	0.22	0.156	0.843	0.945	0.596
WNK3	X	-	54192823	54358642	WNK lysine deficient protein kinase 3	protein_coding	-1.26129	1.65769e-11	15.131	13.327	19.874	20.435	20.566	18.695	45.233	39.524	42.612	43.268	50.157	38.243
ARHGAP28	18	+	6729716	6915716	Rho GTPase activating protein 28	protein_coding	-1.26288	6.01195e-06	0.379	0.28	0.418	0.438	0.382	0.372	1.163	0.749	0.763	1.546	0.778	0.53
DPYSL4	10	+	132186948	132205759	dihydropyrimidinase like 4	protein_coding	-1.26312	0.00280067	2.28	2.275	0.814	2.705	0.656	2.516	2.732	5.012	3.413	3.68	6.9	5.339
TRIM17	1	-	228407935	228416861	tripartite motif containing 17	protein_coding	-1.26375	0.0243056	0.7	0.564	0.285	1.05	0.072	0.467	1.548	1.834	1.477	0.756	1.357	0.647
MDP1	14	-	24213943	24216070	magnesium dependent phosphatase 1	protein_coding	-1.2648	0.0323772	3.187	3.468	2.892	0	0.851	2.504	5.571	5.869	4.337	3.924	6.251	5.135
ITGB8	7	+	20330702	20415754	integrin subunit beta 8	protein_coding	-1.26577	2.62346e-11	18.665	19.548	19.562	20.686	22.656	20.097	38.025	46.367	49.276	39.461	57.138	61.283
PALM	19	+	708935	748329	paralemmin	protein_coding	-1.26588	2.65062e-11	10.026	7.596	11.697	13.181	12.8	12.042	27.477	23.632	27.789	30.999	28.62	23.507
SNORA64	16	-	1962973	1963106	small nucleolar RNA, H/ACA box 64	snoRNA	-1.26592	0.0135577	1.566	1.084	2.96	2.962	2.947	4.372	2.991	8.657	7.466	5.752	7.212	6.221
PDZD2	5	+	31639131	32110932	PDZ domain containing 2	protein_coding	-1.26692	0.00134476	0.981	0.854	0.803	1.363	1.542	1.192	0.726	4.35	5.231	1.914	1.771	2.3
TRAF3IP3	1	+	209756032	209782320	TRAF3 interacting protein 3	protein_coding	-1.26712	2.04387e-05	20.512	14.844	18.756	28.484	18.35	23.853	35.962	74.546	74.085	49.112	32.056	34.691
ZNF815P	7	+	5823160	5854365	zinc finger protein 815, pseudogene	transcribed_unprocessed_pseudogene	-1.26806	0.000293994	1.383	1.439	0.821	1.76	1.937	1.724	1.44	3.131	6.403	3.814	3.849	3.277
CCL28	5	-	43376645	43412391	C-C motif chemokine ligand 28	protein_coding	-1.26927	0.00108918	7.293	15.874	7.27	9.466	5.219	7.152	17.329	31.517	20.636	15.162	28.287	13.155
GABRA2	4	-	46243548	46475230	gamma-aminobutyric acid type A receptor subunit alpha2	protein_coding	-1.26982	1.73435e-09	9.328	8.643	10.108	6.874	11.73	9.489	18.293	21.774	25.785	19.161	22.369	28.151
COL16A1	1	-	31652263	31704319	collagen type XVI alpha 1 chain	protein_coding	-1.26985	0.0427321	0.784	0.624	0.369	0.363	0.5	0.256	0.5	1.61	1.719	0.372	2.038	0.829
CCDC68	18	-	54901509	54959461	coiled-coil domain containing 68	protein_coding	-1.26996	0.000550027	126.188	64.959	81.751	55.6	122.092	26.009	172.518	402.345	199.704	92.07	153.494	129.296
CHDH	3	-	53812335	53846419	choline dehydrogenase	protein_coding	-1.27108	0.0212183	1.021	0.185	0.333	0.858	0.893	0.288	1.318	1.31	1.825	1.491	0.863	1.913
CDKN1C	11	-	2883213	2885775	cyclin dependent kinase inhibitor 1C	protein_coding	-1.27116	5.73225e-06	16.702	16.939	15.976	17.219	15.664	17.866	22.767	58.848	64.27	31.75	24.973	39.716
ADD3-AS1	10	-	109940104	110008381	ADD3 antisense RNA 1	lncRNA	-1.27198	0.00574084	0.987	0.477	1.073	1.741	1.286	0.871	2.911	2.314	2.063	1.785	3.334	3.218
PRKAR2A-AS1	3	+	48847572	48851981	PRKAR2A antisense RNA 1	lncRNA	-1.27677	0.00917296	1.668	1.988	1.846	3.218	0.548	0.673	2.459	4.633	4.346	3.477	4.695	4.562
SEC61A2	10	+	12129637	12169961	SEC61 translocon subunit alpha 2	protein_coding	-1.27717	3.54301e-06	2.722	4.114	3.156	4.212	3.743	3.703	5.101	12.317	12.047	6.047	8.029	9.016
IL11	19	-	55364382	55370463	interleukin 11	protein_coding	-1.2786	0.0287809	1.167	0.445	0.071	0.703	0.886	0.278	1.388	1.522	1.498	1.474	2.415	0.401
MIR671	7	+	151238421	151238538	microRNA 671	miRNA	-1.27941	0.020732	0.697	0.683	2.131	1.832	2.02	0.738	3.854	0.865	1.828	3.755	5.532	3.916
CCR10	17	-	42678889	42683917	C-C motif chemokine receptor 10	protein_coding	-1.27998	0.00964818	3.398	2.298	1.46	0.201	1.648	4.279	4.774	4.787	5.131	6.598	5.894	5.16
IL11RA	9	+	34650702	34661902	interleukin 11 receptor subunit alpha	protein_coding	-1.28004	5.89566e-06	4.247	5.192	7.692	11.173	6.356	7.798	12.627	22.865	15.91	19.534	17.932	14.325
C1R	12	-	7080214	7092540	complement C1r	protein_coding	-1.2836	0.00257504	0.182	0.608	0.769	0.459	1.273	0.829	1.128	2.22	3.601	1.114	1.18	0.873
ACTC1	15	-	34790230	34795549	actin alpha cardiac muscle 1	protein_coding	-1.28401	0.022233	0.198	0.755	0.061	0.199	0.479	0.245	0.438	0.943	0.716	0.501	1.339	0.866
ARHGAP4	X	-	153907367	153934999	Rho GTPase activating protein 4	protein_coding	-1.28407	0.0177508	1.057	2.493	2.479	1.544	0.486	1.866	5.165	2.297	2.813	4.352	6.548	3.081
S100A1	1	+	153627926	153632039	S100 calcium binding protein A1	protein_coding	-1.28453	0.0284753	3.144	1.053	1.381	0.353	1.224	1.195	3.121	3.002	2.39	2.896	4.085	4.933
MYZAP	15	+	57591904	57685364	myocardial zonula adherens protein	protein_coding	-1.28759	1.00589e-08	2.87	2.521	3.818	3.995	3.865	3.662	10.661	5.703	7.875	7.482	9.702	9.272
ZNF451	6	+	57086844	57170305	zinc finger protein 451	protein_coding	-1.28785	2.97575e-09	7.393	7.076	8.139	9.264	7.726	7.999	15.135	22.237	28.415	16.733	16.672	17.109
LAMP3	3	-	183122215	183163839	lysosomal associated membrane protein 3	protein_coding	-1.29099	1.8923e-06	2.566	1.92	2.203	1.635	2.673	1.725	5.117	4.012	5.05	3.905	4.584	8.549
FGD4	12	+	32399529	32646050	FYVE, RhoGEF and PH domain containing 4	protein_coding	-1.29174	3.48336e-10	3.398	2.599	3.621	3.82	3.507	3.326	7.197	6.702	8.232	8.58	9.529	9.475
PLXDC2	10	+	19816239	20289856	plexin domain containing 2	protein_coding	-1.29187	0.000133655	0.942	0.445	0.587	0.876	0.785	0.941	1.199	2.36	2.633	1.336	2.01	1.753
CEL	9	+	133061978	133071863	carboxyl ester lipase	protein_coding	-1.29296	2.64186e-10	24.881	25.515	25.913	28.398	28.235	28.861	55.906	66.853	84.14	60.083	54.68	74.89
RNF144B	6	+	18387350	18468870	ring finger protein 144B	protein_coding	-1.29345	0.0409849	8.996	0.223	4.252	1.567	2.257	5.197	8.82	10.405	11.19	11.017	5.871	7.915
C8orf34	8	+	68330955	68819023	chromosome 8 open reading frame 34	protein_coding	-1.29379	0.00472538	1.591	0.806	1.298	0.957	0.409	1.693	0.725	2.769	3.762	1.427	2.266	5.697
KSR1	17	+	27456470	27626438	kinase suppressor of ras 1	protein_coding	-1.29383	0.00621382	0.313	0.395	0.276	0.398	0.294	0.172	0.485	0.14	0.7	0.914	1.566	0.813
PKN2	1	+	88684222	88836255	protein kinase N2	protein_coding	-1.29425	4.84831e-10	14.331	12.461	16.535	23.956	16.27	15.923	40.618	33.148	43.799	44.279	40.338	41.869
SLC25A34	1	+	15736258	15741392	solute carrier family 25 member 34	protein_coding	-1.29441	2.09726e-09	4.652	4.583	5.797	7.326	5.636	5.641	16.066	10.535	11.584	12.416	19.266	12.719
PCDHB5	5	+	141135206	141138615	protocadherin beta 5	protein_coding	-1.29447	0.0310354	1.149	0.917	0.844	1.426	0.74	2.597	1.78	4.28	2.184	4.215	4.918	1.531
C15orf48	15	+	45430529	45448761	chromosome 15 open reading frame 48	protein_coding	-1.29516	2.52644e-06	1.299	0.946	1.266	0.856	1.504	0.793	2.435	2.992	2.046	2.298	4.388	2.282
CYLD	16	+	50742050	50801935	CYLD lysine 63 deubiquitinase	protein_coding	-1.2953	2.36552e-11	40.628	36.421	39.667	40.32	48.701	49.497	72.227	103.987	136.935	90.664	106.207	116.483
ZDHHC8P1	22	-	23390606	23402726	ZDHHC8 pseudogene 1	transcribed_unprocessed_pseudogene	-1.29587	0.000119859	1.118	0.726	0.767	0.787	2.547	1.011	2.063	4.377	2.778	1.327	3.434	3.187
ZNF454	5	+	178941191	178966433	zinc finger protein 454	protein_coding	-1.29588	0.000689195	2.393	1.767	1.882	2.995	4.836	4.254	5.388	11.775	8.576	5.277	4.186	9.392
C19orf33	19	+	38304164	38305006	chromosome 19 open reading frame 33	protein_coding	-1.29604	4.46412e-06	7.428	7.132	6.124	8.493	6.686	9.16	9.907	23.033	28.648	22.358	12.769	13.928
CPNE7	16	+	89575758	89597246	copine 7	protein_coding	-1.29724	6.63522e-09	19.005	14.322	17.727	17.406	19.212	23.629	31.757	47.616	56.093	37.203	37.209	63.741
NANOS3	19	+	13862063	13880757	nanos C2HC-type zinc finger 3	protein_coding	-1.29726	0.0231564	1.729	1.129	9.308	15.15	6.205	5.495	11.859	14.596	17.352	15.919	18.109	18.139
TTYH3	7	+	2631986	2664802	tweety family member 3	protein_coding	-1.29784	3.85741e-06	2.953	2.465	2.666	1.853	2.446	2.934	3.539	7.681	8.377	8.08	4.533	5.536
CADM4	19	-	43622368	43639850	cell adhesion molecule 4	protein_coding	-1.29825	4.15254e-06	0.594	0.858	0.821	0.416	0.873	0.691	1.27	1.848	2.064	2.141	1.693	1.531
DPPA3	12	+	7711433	7717559	developmental pluripotency associated 3	protein_coding	-1.29875	2.59874e-05	1.423	1.235	1.637	2.152	1.566	1.202	3.84	2.67	4.905	1.92	3.776	5.647
DCDC2B	1	+	32209094	32216196	doublecortin domain containing 2B	protein_coding	-1.30085	0.000332224	0.353	0.752	0.529	0.561	1.084	0.853	2.073	1.487	1.338	1.44	3.359	0.571
PLCE1	10	+	93993931	94332823	phospholipase C epsilon 1	protein_coding	-1.30169	3.67179e-06	1.952	1.847	1.849	2.24	2.742	1.914	4.391	4.312	3.953	4.487	10.979	2.889
NPW	16	+	2009926	2020755	neuropeptide W	protein_coding	-1.30209	0.00435222	0.051	0.21	0.335	0.733	0.392	0.548	1.099	0.453	0.786	1.502	1.045	0.798
FAM76B	11	-	95768953	95790409	family with sequence similarity 76 member B	protein_coding	-1.30499	3.91969e-10	14.18	17.195	15.869	20.441	17.835	19.496	36.548	49.004	57.05	37.77	39.953	39.238
PCSK1N	X	-	48831096	48835610	proprotein convertase subtilisin/kexin type 1 inhibitor	protein_coding	-1.30667	0.0040653	0.736	1.713	1.18	1.112	0.455	0.484	1.432	4.442	3.878	1.168	1.286	1.933
SLC35F2	11	-	107790991	107928293	solute carrier family 35 member F2	protein_coding	-1.30914	0.037463	0.14	0.182	0.171	0.52	1.619	0.503	1.328	1.491	0.255	1.066	2.217	1.5
HTR1D	1	-	23191895	23194729	5-hydroxytryptamine receptor 1D	protein_coding	-1.30939	0.00025802	0.387	0.211	0.212	0.256	0.332	0.53	0.472	0.654	0.556	0.907	0.936	1.342
GRIA1	5	+	153489615	153813869	glutamate ionotropic receptor AMPA type subunit 1	protein_coding	-1.30947	0.03264	0.532	0.496	1.209	1.331	2.307	0.483	3.866	3.773	1.993	1.706	3.465	1.044
FNBP1L	1	+	93448131	93554661	formin binding protein 1 like	protein_coding	-1.31107	7.80546e-05	1.25	0.96	1.102	1.295	0.682	1.026	1.125	3.669	3.724	2.317	2.128	2.795
ACP5	19	-	11574660	11579008	acid phosphatase 5, tartrate resistant	protein_coding	-1.31324	0.0332209	1.739	2.162	0.101	3.083	0.571	1.841	2.656	3.802	2.643	4.368	6.292	3.928
CARD9	9	-	136361903	136373681	caspase recruitment domain family member 9	protein_coding	-1.31345	3.19549e-07	4.732	5.219	3.824	2.543	5.247	4.628	9.672	9.371	16.507	11.054	10.02	8.564
SMG7-AS1	1	-	183460874	183472265	SMG7 antisense RNA 1	lncRNA	-1.31376	0.0220188	0.049	0.053	0.273	0.117	0.121	0.319	0.472	0.542	0.432	0.316	0.426	0.218
MYRF	11	+	61752636	61788518	myelin regulatory factor	protein_coding	-1.31531	3.50496e-05	1.096	1.012	2.195	2.146	2.843	1.654	3.417	5.855	6.023	4.102	4.489	3.443
IFITM10	11	-	1732406	1750595	interferon induced transmembrane protein 10	protein_coding	-1.31537	4.68077e-08	0.686	0.857	0.83	0.594	0.958	0.957	2.004	1.397	2.143	1.867	1.952	2.876
RPP25	15	-	74954418	74956772	ribonuclease P and MRP subunit p25	protein_coding	-1.31669	0.00912372	1.365	2.476	3.896	3.488	3.768	1.446	5.033	8.095	7.782	3.576	9.734	6.818
ASAP3	1	-	23428563	23484568	ArfGAP with SH3 domain, ankyrin repeat and PH domain 3	protein_coding	-1.31675	2.727e-07	10.762	10.188	14.047	6.265	16.068	10.212	20.267	24.432	30.062	31.888	27.57	34.121
TNFRSF25	1	-	6460786	6466175	TNF receptor superfamily member 25	protein_coding	-1.31692	3.24048e-08	2.55	2.37	2.81	3.006	2.868	2.154	6.662	3.704	6.486	4.801	9.521	8.174
LUC7L3	17	+	50719565	50756219	LUC7 like 3 pre-mRNA splicing factor	protein_coding	-1.3183	9.97392e-12	60.84	59.44	65.533	63.653	77.007	65.729	147.439	124.977	180.264	134.933	147.828	242.692
ZNF660	3	+	44578223	44599694	zinc finger protein 660	protein_coding	-1.31847	8.79291e-10	3.932	2.684	3.831	3.555	3.804	4.036	8.636	10.184	9.432	9.351	7.765	9.196
SPATA25	20	-	45886489	45887635	spermatogenesis associated 25	protein_coding	-1.3195	0.0155146	5.534	2.635	6.77	11.741	2.387	9.524	11.859	12.45	16.563	13.978	26.871	14.684
NDUFC2-KCTD14	11	-	78016971	78079865	NDUFC2-KCTD14 readthrough	protein_coding	-1.32069	0.00673702	3.207	1.611	2.415	3.377	1.702	1.437	6.822	5.512	3.094	5.678	5.625	7.702
TOR4A	9	+	137277726	137282641	torsin family 4 member A	protein_coding	-1.32077	3.70303e-09	16.604	16.26	21.816	16.869	18.361	20.656	41.007	26.54	58.062	56.329	42.664	51.681
NNAT	20	+	37521206	37523690	neuronatin	protein_coding	-1.32106	0.0260166	0.521	0.499	0.331	0.114	0.172	0.618	0.253	0.698	1.045	1.029	1.477	1.222
FPR1	19	-	51745172	51804110	formyl peptide receptor 1	protein_coding	-1.32133	4.60463e-12	10.688	9.516	10.68	11.361	12.269	11.533	25.388	23.324	27.018	27.71	26.691	35.008
PPARGC1A	4	-	23755041	23904089	PPARG coactivator 1 alpha	protein_coding	-1.3239	0.0100795	1.596	1.415	2.314	0.647	0.897	0.25	2.615	2.348	2.629	2.057	4.793	3.47
EIF5	14	+	103333544	103345025	eukaryotic translation initiation factor 5	protein_coding	-1.32473	6.09146e-10	47.368	42.031	49.382	55.625	44.947	49.099	78.898	149.385	159.777	125.603	110.154	98.805
NMNAT3	3	-	139560180	139678017	nicotinamide nucleotide adenylyltransferase 3	protein_coding	-1.32508	0.00803803	3.286	0.753	0.952	1.136	2.506	1.557	3.06	3.542	4.634	3.494	6.572	4.319
MGP	12	-	14880864	14885857	matrix Gla protein	protein_coding	-1.32546	1.6627e-08	2.112	2.769	3.471	4.07	4.171	2.548	7.811	7.732	8.211	6.889	8.464	8.953
FGF11	17	+	7438273	7444937	fibroblast growth factor 11	protein_coding	-1.32716	0.0338689	0.565	1.368	0.692	1.032	0.694	1.531	1.112	3.743	1.719	3.033	4.457	0.785
NRCAM	7	-	108147623	108456717	neuronal cell adhesion molecule	protein_coding	-1.3289	2.86534e-06	7.249	3.745	5.549	5.771	9.138	4.592	11.277	17.892	23.941	9.854	10.77	16.903
PMEPA1	20	-	57648392	57711536	prostate transmembrane protein, androgen induced 1	protein_coding	-1.3294	0.0140748	1.791	2.338	4.819	1.699	0.659	2.149	3.037	8.15	7.759	2.814	4.839	7.304
PDE10A	6	-	165327287	165988078	phosphodiesterase 10A	protein_coding	-1.32969	0.0327318	5.879	10.539	3.385	0	12.411	6.227	15.684	15.884	13.803	16.696	26.871	7.774
MIR658	22	-	37844272	37844371	microRNA 658	miRNA	-1.33023	0.019949	2.8	0.662	4.914	2.4	0.84	1.418	5.924	7.404	4.858	4.236	7.402	3.04
AMY2B	1	+	103553815	103579534	amylase alpha 2B	protein_coding	-1.33046	3.68125e-05	9.494	8.959	8.266	6.861	7.271	7.972	9.621	32.037	35.813	17.227	11.194	16.98
LIFR	5	-	38474668	38608354	LIF receptor subunit alpha	protein_coding	-1.33047	0.00905343	0.009	0.04	0.071	0.007	0.172	0.045	0.131	0.181	0.16	0.123	0.19	0.171
GFPT2	5	-	180300698	180353336	glutamine-fructose-6-phosphate transaminase 2	protein_coding	-1.33048	0.00613534	0.965	0.5	0.337	1.46	1.142	1.12	1.322	1.883	1.887	2.426	3.882	2.583
GGT5	22	-	24219654	24245142	gamma-glutamyltransferase 5	protein_coding	-1.3343	0.000536668	0.672	0.509	0.536	1.631	0.766	0.773	1.906	1.378	1.898	2.197	1.825	3.21
DACT3-AS1	19	+	46660364	46677447	DACT3 antisense RNA 1	lncRNA	-1.33654	4.45151e-05	0.599	0.742	0.671	0.601	0.918	1.321	2.281	1.631	2.01	1.139	3.062	2.222
SPDYE3	7	+	100307702	100322196	speedy/RINGO cell cycle regulator family member E3	protein_coding	-1.33829	0.0265809	0.406	0.497	1.366	0.612	0.701	0.269	1.628	1.953	0.579	2.735	1.286	1.648
HOXB8	17	-	48611377	48615292	homeobox B8	protein_coding	-1.33843	0.041386	4.419	0.601	9.46	5.444	4.193	2.34	7.026	15.426	8.187	3.72	15.393	17.243
CHST1	11	-	45647689	45665622	carbohydrate sulfotransferase 1	protein_coding	-1.34247	2.20815e-05	8.326	6.196	3.744	10.677	11.786	8.668	20.939	12.455	25.156	16.298	20.915	29.593
PLBD1	12	-	14503661	14567883	phospholipase B domain containing 1	protein_coding	-1.34352	0.0105303	0.604	0.503	0.652	0.195	0.932	0.489	0.983	1.368	1.946	1.676	1.441	1.243
SLITRK5	13	+	87672615	87696272	SLIT and NTRK like family member 5	protein_coding	-1.34408	0.0010685	0.027	0.089	0.017	0.055	0.067	0.021	0.047	0.116	0.159	0.098	0.184	0.189
OLFML2A	9	+	124777133	124814885	olfactomedin like 2A	protein_coding	-1.34457	1.1881e-05	62.87	72.319	144.581	116.349	113.682	146.241	382.916	290.428	250.91	147.416	408.636	185.837
SCRG1	4	-	173384701	173406380	stimulator of chondrogenesis 1	protein_coding	-1.34565	0.0433163	0.015	0.217	0.126	0.307	0.031	0.016	0.261	0.321	0.362	0.356	0.362	0.24
TREX2	X	-	153444720	153470587	three prime repair exonuclease 2	protein_coding	-1.34705	0.038525	0.035	1.62	0.477	0.427	0.294	0.788	1.411	1.32	1.98	0.796	1.856	1.992
NXNL2	9	+	88534033	88584274	nucleoredoxin like 2	protein_coding	-1.34714	9.60697e-15	17.391	14.342	20.984	18.628	21.032	19.668	39.711	44.705	54.265	44.661	51.341	50.461
LGALS9	17	+	27629798	27649560	galectin 9	protein_coding	-1.34836	1.69274e-10	4.54	4.433	5.105	6.023	5.96	4.612	11.014	14.04	16.482	11.234	11.179	14.244
PRRT2	16	+	29811382	29815892	proline rich transmembrane protein 2	protein_coding	-1.34946	1.56777e-07	7.434	5.356	9.063	11.762	10.471	8.598	19.891	25.225	30.829	26.676	15.47	16.25
GBP5	1	-	89258950	89272804	guanylate binding protein 5	protein_coding	-1.34974	1.2222e-05	360.678	313.678	288.215	423.528	897.043	272.152	1200.88	1075.91	1094.14	857.224	594.24	1690.28
MEIS1-AS3	2	-	66426735	66433470	MEIS1 antisense RNA 3	lncRNA	-1.35002	0.000580412	0.685	0.453	1.407	2.117	1.284	0.881	1.489	2.704	3.516	2.253	2.522	5.012
UPB1	22	+	24494107	24528390	beta-ureidopropionase 1	protein_coding	-1.35037	0.00106115	0.212	0.462	0.773	0.471	0.534	0.502	0.301	1.569	2.615	1.174	0.755	1.211
CHST6	16	-	75472052	75495445	carbohydrate sulfotransferase 6	protein_coding	-1.35323	0.0189236	0.292	1.269	1.07	0.021	0.161	0.391	0.752	1.665	1.795	1.244	1.707	1.116
HNRNPH3	10	+	68331174	68343191	heterogeneous nuclear ribonucleoprotein H3	protein_coding	-1.35357	5.97996e-12	56.642	53.39	59.066	79.144	59.44	62.282	121.975	184.039	195.967	128.786	160.271	154.475
SLC22A17	14	-	23346306	23352912	solute carrier family 22 member 17	protein_coding	-1.35468	0.0215437	2.087	0.087	0.491	2.725	2.437	1.275	3.285	2.491	3.936	4.055	5.695	3.909
NUAK1	12	-	106063340	106140033	NUAK family kinase 1	protein_coding	-1.35478	7.33033e-05	0.24	0.734	0.697	0.525	0.828	0.476	1.791	1.526	1.915	1.33	1.697	0.786
NBEAP1	15	-	20657638	20688408	neurobeachin pseudogene 1	transcribed_unprocessed_pseudogene	-1.35547	9.54606e-10	19.606	16.454	15.892	15.489	19.573	21.879	30.405	44.645	49.538	40.534	53.343	60.264
HOXB6	17	-	48595751	48604992	homeobox B6	protein_coding	-1.356	0.00447284	0.499	0.97	1.047	1.132	1.033	0.038	1.38	1.593	1.585	2.441	2.77	2.404
TRMT11	6	+	125986479	126203817	tRNA methyltransferase 11 homolog	protein_coding	-1.35781	3.37705e-08	3.188	4.561	3.932	5.234	4.177	5.754	8.835	11.456	14.823	9.715	9.711	14.359
NHLRC4	16	+	567005	569495	NHL repeat containing 4	protein_coding	-1.35819	0.00149917	0.31	0.264	0.653	0.287	0.107	0.205	0.794	0.987	0.907	0.817	1.016	0.254
NAALAD2	11	+	90131515	90192894	N-acetylated alpha-linked acidic dipeptidase 2	protein_coding	-1.35945	3.88432e-05	3.579	6.815	2.587	5.968	4.602	7.322	13.854	8.076	13.076	11.139	15.798	17.367
ELFN2	22	-	37339583	37427445	extracellular leucine rich repeat and fibronectin type III domain containing 2	lncRNA	-1.35993	0.000262027	0.481	0.125	0.588	0.476	1.122	0.4	1.431	1.08	1.345	0.9	1.915	1.616
ZNF185	X	+	152914442	152973480	zinc finger protein 185 with LIM domain	protein_coding	-1.3617	0.0469511	2.891	5.034	26.881	9.498	0	12.861	30.699	22.25	29.01	19.474	22.463	23.105
ID1	20	+	31605283	31606515	inhibitor of DNA binding 1, HLH protein	protein_coding	-1.36257	0.000889054	0.169	0.381	0.336	0.068	0.095	0.291	0.38	0.721	0.435	0.61	0.707	0.687
MDFI	6	+	41636882	41654246	MyoD family inhibitor	protein_coding	-1.36302	4.97084e-11	5.991	7.316	6.877	9.942	7.545	6.63	19.546	17.328	16.858	17.22	22.201	20.894
PREX1	20	-	48624252	48827999	phosphatidylinositol-3,4,5-trisphosphate dependent Rac exchange factor 1	protein_coding	-1.36344	0.0377247	0.251	0.341	2.149	2.198	0.433	0.399	1.249	3.737	2.718	2.535	2.119	2.585
FNDC5	1	-	32862268	32872482	fibronectin type III domain containing 5	protein_coding	-1.36387	7.11291e-05	0.511	0.21	0.496	1.003	0.572	0.47	1.28	1.52	1.837	1.115	1.124	1.614
PCBP2-OT1	12	+	53464468	53465057	PCBP2 overlapping transcript 1	lncRNA	-1.3642	2.78996e-06	5.245	5.232	5.525	3.749	6.636	4.089	12.086	14.92	16.779	7.115	12.55	15.1
ABCG2	4	-	88090150	88231628	ATP binding cassette subfamily G member 2 (Junior blood group)	protein_coding	-1.36611	0.00034131	2.131	0.618	2.346	2.1	2.059	1.279	4.792	4.056	3.645	4.545	6.838	3.37
ARAP2	4	-	35948221	36244514	ArfGAP with RhoGAP domain, ankyrin repeat and PH domain 2	protein_coding	-1.36645	2.26691e-05	3.909	6.013	5.229	7.021	7.481	9.329	14.298	23.485	16.403	6.671	18.399	21.348
RARA-AS1	17	-	40340867	40343136	RARA antisense RNA 1	lncRNA	-1.36662	1.10758e-05	3.724	3.463	3.843	3.528	3.532	5.145	4.951	13.929	17.144	6.997	7.714	9.275
SNTB1	8	-	120535745	120813273	syntrophin beta 1	protein_coding	-1.36732	2.90016e-09	8.925	9.359	9.224	9.016	8.367	10.295	18.483	28.267	29.405	26.366	19.757	20.192
PPP1R1C	2	+	181954241	182131398	protein phosphatase 1 regulatory inhibitor subunit 1C	protein_coding	-1.36739	6.47444e-05	1.106	0.564	0.691	0.786	0.812	0.81	2.018	1.505	2.657	3.198	0.934	2.087
TMC4	19	-	54160108	54173250	transmembrane channel like 4	protein_coding	-1.36804	0.0458525	1.201	0.697	1.666	1.842	0.553	0.17	0.709	3.579	3.379	1.529	3.518	3.201
ADAMTSL3	15	+	83654088	84039842	ADAMTS like 3	protein_coding	-1.36959	0.0240226	1.907	3.961	0.954	0.759	0.598	0.734	4.697	2.152	3.459	3.016	4.391	5.411
IKZF2	2	-	212999691	213152427	IKAROS family zinc finger 2	protein_coding	-1.37112	2.46682e-07	7.462	6.268	8.988	3.069	8.55	9.328	22.162	10.808	17.854	21.387	21.831	19.002
RNF207	1	+	6205475	6221299	ring finger protein 207	protein_coding	-1.37173	0.0417267	2.274	0.787	2.403	1.132	0.571	0.876	1.715	4.876	4.715	5.686	3.143	0.774
OTC	X	+	38352586	38421446	ornithine carbamoyltransferase	protein_coding	-1.37191	0.0208235	0.352	0.407	0.242	0.602	0.152	0.256	1.094	0.273	0.827	1.111	1.226	0.769
EFS	14	-	23356403	23365752	embryonal Fyn-associated substrate	protein_coding	-1.37198	0.0219959	13.356	6.965	0.681	0.609	6.144	6.483	10.156	15.542	15.863	13.432	17.389	16.33
VGF	7	-	101162509	101165569	VGF nerve growth factor inducible	protein_coding	-1.3721	5.33013e-13	8.853	8.195	10.037	13.386	11.612	10.966	23.49	25.062	31.386	26.425	27.815	29.118
GPSM3	6	-	32190766	32195523	G protein signaling modulator 3	protein_coding	-1.37216	0.0335509	0.76	1.011	3.411	1.573	0.933	0.268	2.336	5.139	1.638	2.276	6.136	3.165
S100A5	1	-	153537147	153541765	S100 calcium binding protein A5	protein_coding	-1.37355	0.0358082	5.181	8.457	1.811	1.621	5.618	2.352	13.098	16.077	8.017	17.864	4.375	5.545
GDF15	19	+	18374731	18389176	growth differentiation factor 15	protein_coding	-1.37404	3.75667e-11	24.628	23.409	25.601	20.768	29.104	26.573	41.162	59.64	78.95	61.61	57.134	90.609
PKIB	6	+	122471917	122726373	cAMP-dependent protein kinase inhibitor beta	protein_coding	-1.37573	0.000345007	0.049	0.017	0.046	0.057	0.121	0.05	0.127	0.275	0.082	0.076	0.201	0.217
TNFAIP6	2	+	151357592	151380046	TNF alpha induced protein 6	protein_coding	-1.37585	0.0403075	3.655	2.983	16.209	12.008	0.631	7.258	16.171	8.506	16.67	22.567	23.15	23.961
SH2D2A	1	-	156806243	156816848	SH2 domain containing 2A	protein_coding	-1.3759	3.28681e-08	7.294	4.944	6.904	7.401	7.205	7.994	13.904	18.581	26.238	12.639	17.3	19.767
GPR19	12	-	12660890	12696207	G protein-coupled receptor 19	protein_coding	-1.37594	0.0322851	6.566	11.043	5.111	14.38	18.123	0.632	15.185	15.559	18.376	24.793	41.334	29.813
KANTR	X	+	53094145	53170914	KDM5C adjacent transcript	protein_coding	-1.37714	0.000290678	0.139	0.182	0.364	0.275	0.115	0.157	0.616	0.6	0.551	0.365	0.596	0.568
SRSF12	6	-	89095959	89118071	serine and arginine rich splicing factor 12	protein_coding	-1.3775	0.0171131	0.072	0.267	0.247	0.126	0.318	0.122	0.478	0.501	0.246	0.501	0.949	0.414
SLC30A3	2	-	27253684	27275817	solute carrier family 30 member 3	protein_coding	-1.37797	0.000519717	1.635	2.52	2.701	1.019	0.626	1.896	5.465	3.585	2.803	2.01	7.861	5.394
GPR85	7	-	113078331	113087778	G protein-coupled receptor 85	protein_coding	-1.37803	0.0455547	28.13	51.413	10.07	33.315	19.56	33.584	28.74	37.672	35.177	18.964	321.714	15.463
TLE4	9	+	79571773	79726882	TLE family member 4, transcriptional corepressor	protein_coding	-1.37843	0.0358798	0.13	0.47	0.018	0.426	0.099	0.244	0.716	0.893	0.525	0.21	0.729	0.629
TGFB2	1	+	218345336	218444619	transforming growth factor beta 2	protein_coding	-1.37899	4.25958e-06	0.598	0.912	0.55	0.655	0.543	0.4	0.938	1.896	2.016	1.233	1.415	2.112
MYOZ3	5	+	150660882	150679368	myozenin 3	protein_coding	-1.37944	3.90587e-08	7.635	4.374	8.458	8.107	6.104	6.031	17.023	13.411	14.591	13.922	20.25	26.811
IL4I1	19	-	49889654	49929539	interleukin 4 induced 1	protein_coding	-1.37994	0.0161749	0.262	0.143	2.564	2.654	0.633	2.775	3.912	3.415	3.809	2.574	5.31	4.58
CLDN7	17	-	7259903	7263983	claudin 7	protein_coding	-1.3806	0.0461228	1.417	1.542	4.181	0.821	0	0.883	1.475	4.242	2.661	3.556	6.194	4.996
LRP4	11	-	46856717	46918642	LDL receptor related protein 4	protein_coding	-1.38082	0.0289096	0.076	2.812	1.209	1.498	1.468	0.322	3.866	3.584	3.552	1.706	2.824	3.796
THBS2	6	-	169215780	169254044	thrombospondin 2	protein_coding	-1.38105	0.0472457	0.498	0.406	0.228	0.954	0.944	2.767	1.376	3.551	1.489	2.444	4.937	1.398
EPCAM	2	+	47345158	47387601	epithelial cell adhesion molecule	protein_coding	-1.38158	1.33589e-05	0.881	0.457	0.702	0.934	0.733	1.037	2.228	2.413	2.552	1.601	1.323	2.34
PIK3C2B	1	-	204422628	204494724	phosphatidylinositol-4-phosphate 3-kinase catalytic subunit type 2 beta	protein_coding	-1.38297	0.00520377	0.52	0.247	0.456	0.321	0.074	0.113	0.855	0.794	0.274	0.883	0.923	0.882
SDK1	7	+	3301252	4269000	sidekick cell adhesion molecule 1	protein_coding	-1.38365	0.0140845	9.324	2.537	8.199	0.638	4.022	10.184	8.058	15.553	15.948	11.122	24.116	16.374
MPP6	7	+	24573268	24694193	membrane palmitoylated protein 6	protein_coding	-1.38407	1.32656e-08	2.548	1.775	1.773	2.492	1.968	2.439	5.046	4.805	7.319	3.831	6.571	6.442
SNORA23	11	+	9428773	9428954	small nucleolar RNA, H/ACA box 23	snoRNA	-1.38606	0.0479221	1.603	4.598	1.782	3.191	0.201	2.006	7.574	5.425	7.642	5.398	8.121	0.91
F2RL2	5	-	76615482	76623413	coagulation factor II thrombin receptor like 2	protein_coding	-1.3866	8.31899e-12	24.124	23.533	23.942	31.672	29.385	26.009	54.032	67.051	95.886	65.631	56.036	76.309
C16orf95	16	-	87083562	87317420	chromosome 16 open reading frame 95	protein_coding	-1.38776	0.0416476	11.413	9.41	10.578	1.894	5.251	0.366	2.678	18.46	13.803	17.472	29.208	20.298
TP53	17	-	7661779	7687538	tumor protein p53	protein_coding	-1.3894	0.00355779	0.975	1.592	2.519	2.017	0.374	1.377	3.176	5.044	0.865	5.17	4.301	4.736
SHOX2	3	-	158095954	158106503	short stature homeobox 2	protein_coding	-1.3907	2.38166e-11	10.643	9.615	12.371	13.805	11.164	12.034	23.17	34.523	38.801	27.545	25.298	33.339
SHC2	19	-	416583	460996	SHC adaptor protein 2	protein_coding	-1.39086	0.0336445	0.273	1.19	2.119	0.299	2.768	0.676	1.613	2.715	4.365	3.786	5.234	1.593
KALRN	3	+	124080023	124726325	kalirin RhoGEF kinase	protein_coding	-1.39102	1.12568e-09	3.101	3.155	3.099	3.071	2.904	3.61	6.3	8.29	11.301	7.588	6.99	9.301
SYT9	11	+	7238778	7469043	synaptotagmin 9	protein_coding	-1.39148	1.64429e-05	1.089	1.279	1.39	0.657	1.22	1.513	2.243	2.752	5.758	2.188	2.106	3.803
CDC42EP5	19	-	54465026	54473296	CDC42 effector protein 5	protein_coding	-1.3915	0.000702521	0.74	0.693	0.365	0.228	0.43	0.743	0.79	2.741	1.674	0.977	1.075	1.233
ALS2CL	3	-	46668995	46693704	ALS2 C-terminal like	protein_coding	-1.39153	0.0498123	0.884	0.458	1.082	0.922	0	0.446	0.838	2.717	1.824	0.756	2.702	1.209
UNC5B-AS1	10	-	71217224	71218228	UNC5B antisense RNA 1	lncRNA	-1.39537	0.0191304	1.29	0.169	1.515	0.339	0.855	0.601	1.256	1.73	1.942	2.723	2.092	2.9
CDON	11	-	125955796	126063335	cell adhesion associated, oncogene regulated	protein_coding	-1.39664	0.0159587	0.578	0.366	0.066	0.088	0.223	0.128	0.491	0.951	0.475	0.589	0.886	0.521
KIF5A	12	+	57546026	57586633	kinesin family member 5A	protein_coding	-1.39716	5.93582e-12	10.644	8.626	10.627	12.463	10.891	10.853	20.858	31.683	35.65	25.757	27.675	27.314
SNORD58C	18	-	49489245	49489308	small nucleolar RNA, C/D box 58C	snoRNA	-1.39816	0.000150892	0.651	0.279	0.314	0.648	0.68	0.689	1.156	0.612	1.922	1.394	1.282	2.327
MEI1	22	+	41699503	41799456	meiotic double-stranded break formation protein 1	protein_coding	-1.39955	0.0160406	1.358	0.897	0.593	1.169	0.536	1.849	2.521	4.816	6.249	0.381	0.901	2.12
LRRC3	21	+	44455510	44462196	leucine rich repeat containing 3	protein_coding	-1.39986	0.0378668	0.187	0.305	0.744	1.281	0.258	1.536	1.915	0.813	0.854	2.521	2.45	2.921
ESYT3	3	+	138434586	138481686	extended synaptotagmin 3	protein_coding	-1.40186	1.54002e-08	3.863	2.435	3.446	4.082	5.755	3.551	8.574	8.999	9.411	10.24	8.911	15.088
FNDC1	6	+	159169400	159272108	fibronectin type III domain containing 1	protein_coding	-1.40273	0.022473	7.656	1.389	8.586	4.192	22.896	14.867	27.524	38.807	25.463	35.814	20.476	9.561
GJA1	6	+	121435595	121449727	gap junction protein alpha 1	protein_coding	-1.40364	2.36802e-12	29.955	30.79	32.502	40.424	33.25	34.083	62.781	108.521	109.533	81.195	85.448	84.413
TMEFF2	2	-	191949043	192194933	transmembrane protein with EGF like and two follistatin like domains 2	protein_coding	-1.40501	8.37006e-06	5.996	5.515	4.072	3.619	7.483	6.009	6.388	16.135	25.795	14.01	9.396	14.955
KISS1	1	-	204190341	204196491	KiSS-1 metastasis suppressor	protein_coding	-1.4053	4.27086e-06	0.804	0.75	0.541	0.579	0.871	0.335	1.003	2.188	2.52	1.31	1.278	2.077
SALL2	14	-	21521080	21537216	spalt like transcription factor 2	protein_coding	-1.40542	0.000160785	0.113	0.309	0.434	0.28	0.186	0.33	0.416	0.651	1.253	0.605	0.611	0.939
PPM1E	17	+	58755854	58985179	protein phosphatase, Mg2+/Mn2+ dependent 1E	protein_coding	-1.40668	6.31784e-05	1.911	3.804	3.82	1.072	2.766	2.123	4.537	8.562	8.397	4.029	6.928	8.73
DGKH	13	+	42040036	42256578	diacylglycerol kinase eta	protein_coding	-1.40698	1.91985e-10	1.349	1.395	1.791	1.872	1.914	1.924	5.061	3.216	3.707	4.557	6.754	3.972
FAP	2	-	162170684	162245151	fibroblast activation protein alpha	protein_coding	-1.40762	0.0449162	0.109	5.821	1.335	0.359	1.507	1.503	4.226	6.098	4.854	2.574	4.425	6.134
SYT15	10	+	46578217	46594173	synaptotagmin 15	protein_coding	-1.4084	0.00902178	0.165	0.503	0.445	0.289	0.502	0.105	0.353	0.287	1.155	2.646	0.688	0.303
DOK6	18	+	69400888	69849087	docking protein 6	protein_coding	-1.4092	3.30101e-05	1.202	0.816	1.497	0.338	0.928	1.413	1.975	3.298	3.318	2.487	3.407	2.065
CA11	19	-	48637946	48646187	carbonic anhydrase 11	protein_coding	-1.40937	0.00063222	0.081	0.193	0.479	0.168	0.44	0.141	0.942	0.206	0.714	0.535	1.016	0.676
CLEC14A	14	-	38254000	38256093	C-type lectin domain containing 14A	protein_coding	-1.41033	0.000978036	0.211	0.118	0.158	0.062	0.121	0.115	0.417	0.173	0.188	0.272	0.357	0.779
CD40	20	+	46118278	46129863	CD40 molecule	protein_coding	-1.41065	1.45325e-10	7.354	7.237	7.929	9.2	6.761	7.313	19.584	15.82	15.825	22.997	20.063	27.557
MALL	2	-	110083870	110116022	mal, T cell differentiation protein like	protein_coding	-1.41157	0.0454434	13.721	1.81	5.596	2.732	1.148	10.569	9.198	24.258	17.542	21.939	11.939	9.865
PIFO	1	+	111346600	111353013	primary cilia formation	protein_coding	-1.41438	6.46197e-07	0.887	0.735	0.711	1.135	1.289	0.632	2.309	1.724	1.996	1.833	2.691	3.911
RAC2	22	-	37225270	37244448	Rac family small GTPase 2	protein_coding	-1.41482	0.000117156	0.448	0.858	0.17	0.61	1.195	0.77	1.591	2.131	1.904	1.198	2.011	2.066
AGT	1	-	230702523	230714122	angiotensinogen	protein_coding	-1.41482	0.033861	1.933	0	3.716	11.19	7.242	2.632	12.83	14.398	15.43	6.821	8.396	13.449
ADA	20	-	44619522	44652233	adenosine deaminase	protein_coding	-1.41598	1.1497e-12	8.265	7.058	9.131	12.529	10.024	9.287	22.471	25.522	25.041	23.694	25.772	27.816
CYSLTR1	X	-	78271468	78327691	cysteinyl leukotriene receptor 1	protein_coding	-1.4166	3.16648e-07	0.747	1.012	0.756	1.065	1.216	0.797	2.431	1.401	2.2	2.666	2.233	4.1
CACHD1	1	+	64470129	64693058	cache domain containing 1	protein_coding	-1.41765	1.41972e-05	2.879	3.655	2.191	1.891	3.796	3.963	8.455	5.002	4.851	6.212	11.129	13.54
SPECC1	17	+	20009344	20319026	sperm antigen with calponin homology and coiled-coil domains 1	protein_coding	-1.4182	5.15532e-05	0.756	0.311	0.506	1.094	1.319	0.846	2.967	2.94	1.529	1.922	1.928	1.728
LRRC15	3	-	194355249	194369743	leucine rich repeat containing 15	protein_coding	-1.41915	0.0315108	0.564	1.35	1.51	1.817	1.264	1.933	1.167	2.084	0.288	16.761	1.098	1.268
KLRF1	12	+	9827481	9845007	killer cell lectin like receptor F1	protein_coding	-1.41944	0.0393964	7.434	0.719	1.617	1.086	2.964	1.225	8.954	8.408	4.521	3.524	10.604	4.332
KCND2	7	+	120273175	120750337	potassium voltage-gated channel subfamily D member 2	protein_coding	-1.42222	0.0335173	0.549	0.837	0.134	2.044	2.88	0.93	2.794	4.634	3.005	4.438	3.895	1.097
CPS1	2	+	210477682	210679107	carbamoyl-phosphate synthase 1	protein_coding	-1.42294	8.63778e-05	0.944	0.807	0.55	0.763	0.807	0.691	2.114	1.144	2.256	2.499	1.063	3.257
NYAP1	7	+	100483927	100494802	neuronal tyrosine phosphorylated phosphoinositide-3-kinase adaptor 1	protein_coding	-1.42411	8.71294e-07	1.135	1.041	0.875	1.136	2.023	1.818	3.579	2.286	3.078	3.904	5.873	2.924
ULBP1	6	+	149963943	149973715	UL16 binding protein 1	protein_coding	-1.42449	3.69069e-05	0.673	0.586	0.422	1.124	0.372	0.642	1.089	2.497	1.9	1.304	2.175	1.387
PLCL1	2	+	197804593	198572581	phospholipase C like 1 (inactive)	protein_coding	-1.42683	2.34993e-05	0.198	0.329	0.262	0.175	0.342	0.233	0.256	0.778	0.84	0.617	0.725	1.023
TSHZ2	20	+	52972358	53495330	teashirt zinc finger homeobox 2	protein_coding	-1.42702	0.0161557	0.549	0.74	1.02	0.793	1.091	0.302	0.947	7.465	1.026	0.789	1.742	0.219
C11orf52	11	+	111918032	111926871	chromosome 11 open reading frame 52	protein_coding	-1.42717	0.0092698	0.325	0.163	0.459	0.082	1.379	0.582	0.829	0.713	0.969	2.833	1.519	1.279
KLF5	13	+	73054976	73077541	Kruppel like factor 5	protein_coding	-1.42778	6.01324e-06	0.956	0.722	1.526	1.829	1.388	0.82	2.559	5.606	2.615	2.936	3.517	2.349
SLC16A12	10	-	89430299	89556641	solute carrier family 16 member 12	protein_coding	-1.42858	1.44031e-10	8.59	9.436	11.303	10.733	7.919	11.127	22.398	27.722	34.055	27.421	26.069	21.544
IL1A	2	-	112773925	112784493	interleukin 1 alpha	protein_coding	-1.42969	0.0001734	0.624	0.503	0.226	0.367	0.558	0.282	0.422	1.234	1.674	0.999	1.269	1.4
RCOR2	11	-	63911230	63917164	REST corepressor 2	protein_coding	-1.42993	0.000302276	2.107	1.185	1.332	2.022	0.752	0.577	2.017	3.674	6.371	2.791	3.159	3.577
PLTP	20	-	45898621	45912155	phospholipid transfer protein	protein_coding	-1.43011	0.0370152	0.705	0.484	0.499	0.041	0.307	0.118	1.066	0.414	0.803	1.041	1.378	1.204
HLA-DPB1	6	+	33075990	33089696	major histocompatibility complex, class II, DP beta 1	protein_coding	-1.43119	0.00178143	0.39	0.308	0.498	0.194	0.22	0.75	0.333	1.143	1.211	1.431	0.867	1.481
CLSPN	1	-	35720218	35769978	claspin	protein_coding	-1.43192	9.82311e-06	0.409	0.235	0.33	0.313	0.245	0.564	0.866	1.097	0.66	0.827	1.642	0.665
MAFB	20	-	40685848	40689236	MAF bZIP transcription factor B	protein_coding	-1.43206	0.0408154	2.317	0.477	0.153	0.411	0.778	0.995	2.078	3.808	1.428	3.023	0.952	2.658
EDA	X	+	69616067	70039472	ectodysplasin A	protein_coding	-1.43272	0.0307533	3.13	0.601	1.577	0.302	0.762	2.145	2.647	3.199	4.933	3.1	6.686	2.529
ADAMTS12	5	-	33523535	33892019	ADAM metallopeptidase with thrombospondin type 1 motif 12	protein_coding	-1.43294	0.0294413	2.37	1.686	2.007	1.897	0.629	0	2.823	3.62	2.702	3.991	4.465	5.691
GAL	11	+	68683779	68691175	galanin and GMAP prepropeptide	protein_coding	-1.43336	0.0491357	0.997	0.542	2.896	0	4.815	0.792	4.272	2.939	3.268	5.735	8.208	2.801
DCUN1D1	3	-	182938074	182985953	defective in cullin neddylation 1 domain containing 1	protein_coding	-1.43663	7.63327e-09	6.726	6.698	8.067	9.929	7.511	8.415	16.89	25.545	33.528	18.634	16.146	17.519
MYEF2	15	-	48134632	48178353	myelin expression factor 2	protein_coding	-1.43823	1.20445e-12	1.656	1.619	1.713	1.571	2.329	1.796	4.19	4.038	5.515	4.423	5.84	5.049
UNC13D	17	-	75827225	75844552	unc-13 homolog D	protein_coding	-1.43911	8.16474e-06	0.638	0.779	0.418	0.876	1.3	1.004	1.462	2.209	3.978	1.738	2.647	1.667
HAND2-AS1	4	+	173527270	173659696	HAND2 antisense RNA 1	lncRNA	-1.43957	0.0432136	0.262	1.14	1.175	0.573	1.205	0.185	1.641	0.975	1.493	2.744	0.442	5.122
SMAD6	15	+	66702236	66782849	SMAD family member 6	protein_coding	-1.4397	0.00108447	0.488	0.41	0.87	0.626	0.058	0.975	1.265	1.402	2.083	1.847	1.601	1.201
RNMT	18	+	13726660	13764556	RNA guanine-7 methyltransferase	protein_coding	-1.44127	1.2285e-07	13.982	11.502	12.78	15.178	13.774	12.911	20.965	51.744	60.237	29.936	25.407	29.406
RRP15	1	+	218285293	218337983	ribosomal RNA processing 15 homolog	protein_coding	-1.44168	1.40815e-09	3.383	3.328	4.311	4.322	4.714	4.065	7	13.214	14.694	8.998	9.387	12.337
SLC7A2	8	+	17497088	17570573	solute carrier family 7 member 2	protein_coding	-1.44336	0.0163981	0.162	0.484	0.395	0.708	1.115	0.342	1.162	1.454	1.428	0.544	2.115	2.119
GNGT2	17	-	49202791	49210574	G protein subunit gamma transducin 2	protein_coding	-1.4486	0.00234874	0.562	0.533	0.653	0.3	0.139	0.244	1.658	0.859	0.411	2.023	1.266	0.522
AMPH	7	-	38383704	38631420	amphiphysin	protein_coding	-1.44946	6.8419e-14	7.816	5.762	8.704	8.837	9.787	9.305	22.335	17.985	22.136	25	27.462	22.315
CTSV	9	-	97029677	97039643	cathepsin V	protein_coding	-1.44978	6.30768e-07	2.944	3.776	3.601	6.678	6.892	4.51	9.361	11.158	14.505	16.818	15.538	10.306
IGF2	11	-	2129112	2141238	insulin like growth factor 2	protein_coding	-1.45108	7.30013e-08	4.859	4.492	5.759	5.203	4.142	5.887	8.946	16.159	21.095	12.906	8.729	15.228
AKR1B10	7	+	134527567	134541412	aldo-keto reductase family 1 member B10	protein_coding	-1.45133	5.40207e-12	29.646	29.377	36.737	39.306	32.777	39.389	65.189	114.429	124.681	97.355	82.335	82.812
CCK	3	-	42257825	42266185	cholecystokinin	protein_coding	-1.45141	1.47578e-06	0.616	0.859	0.851	0.909	0.61	0.34	1.762	1.578	1.938	1.893	2.69	1.688
RARRES2	7	-	150338317	150341662	retinoic acid receptor responder 2	protein_coding	-1.45201	4.29329e-05	0.796	2.179	1.617	1.406	1.754	1.495	2.002	4.891	8.05	3.603	2.385	4.472
PTGFRN	1	+	116909916	116990353	prostaglandin F2 receptor inhibitor	protein_coding	-1.45304	0.0377008	0.673	1.025	6.914	1.179	1.114	3.278	4.019	7.684	7.365	0.604	11.365	7.898
CELF6	15	-	72284727	72320157	CUGBP Elav-like family member 6	protein_coding	-1.45367	0.000183375	2.014	0.592	2.33	4.053	2.253	3.516	7.645	6.08	9.184	4.216	5.791	7.611
MIR503HG	X	-	134543119	134546642	MIR503 host gene	lncRNA	-1.45371	0.0438656	1.715	0.12	1.353	0	1.298	0.644	3.059	2.06	0.757	2.67	2.709	2.901
ZNF732	4	-	270675	305474	zinc finger protein 732	protein_coding	-1.45428	0.000220183	0.485	0.743	1.252	0.806	1.115	0.951	0.775	4.212	3.44	1.451	1.82	3.072
ANO3	11	+	26188842	26663289	anoctamin 3	protein_coding	-1.45534	0.0210077	0.993	0.45	3.545	0.272	1.371	0.877	4.579	3.494	2.266	1.58	3.915	4.859
MILR1	17	+	64449037	64468643	mast cell immunoglobulin like receptor 1	protein_coding	-1.45683	0.00543065	4.563	0.819	1.043	1.647	4.014	0.637	9.096	2.614	2.516	9.288	8.385	3.131
ANK3	10	-	60026298	60733490	ankyrin 3	protein_coding	-1.45706	0.0428896	0	2.947	0.158	1.977	0.801	0.819	2.924	1.601	2.499	3.474	4.465	3.542
GPC2	7	-	100169606	100177381	glypican 2	protein_coding	-1.4584	3.27022e-11	11.555	11.194	12.246	15.838	15.676	12.968	37.646	20.663	27.652	38.596	45.415	48.539
CLDN11	3	+	170418868	170454733	claudin 11	protein_coding	-1.45936	0.0364017	5.654	14.543	0.629	10.132	9.222	3.811	13.076	8.932	14.652	28.85	40.802	14.762
SKIL	3	+	170357678	170396835	SKI like proto-oncogene	protein_coding	-1.45967	3.26907e-05	2.838	2.316	5.641	4.208	5.548	1.064	7.977	10.567	13.144	8.959	7.688	11.221
RAP1GAP	1	-	21596215	21669363	RAP1 GTPase activating protein	protein_coding	-1.45976	0.00180174	1.138	0.671	0.682	0.818	0.196	0.854	0.76	2.619	3.501	1.464	0.761	2.99
MAPK8IP2	22	+	50600793	50613981	mitogen-activated protein kinase 8 interacting protein 2	protein_coding	-1.46023	2.35691e-05	1.383	1.289	0.987	0.906	1.937	1.181	4.841	1.722	2.599	2.659	7.611	1.813
PCDHB16	5	+	141181399	141186399	protocadherin beta 16	protein_coding	-1.46222	0.0377434	0.272	0.296	2.774	1.192	0.751	2.498	1.405	2.364	2.792	2.851	6.588	5.55
STOX2	4	+	183797692	184023526	storkhead box 2	protein_coding	-1.46299	0.0214572	0.217	0.255	0.696	0.092	0.046	0.106	0.518	1.038	0.534	0.808	0.452	0.648
NEFH	22	+	29480218	29491390	neurofilament heavy	protein_coding	-1.46355	0.0269094	4.112	16.109	1.509	3.602	6.242	6.097	14.099	18.374	5.626	11.54	31.253	23.105
PAX8	2	-	113215997	113278921	paired box 8	protein_coding	-1.46363	0.034522	11.263	6.42	7.217	2.937	2.961	3.408	18.39	21.969	12.842	27.696	10.87	2.679
PSD	10	-	102402617	102421539	pleckstrin and Sec7 domain containing	protein_coding	-1.46444	0.049028	4.085	1.422	0.4	1.431	0	0.779	3.524	3.955	4.378	2.201	5.795	2.652
SNORA9	7	-	44985378	44985510	small nucleolar RNA, H/ACA box 9	snoRNA	-1.46458	0.00227282	0.428	0.465	0.523	1.785	1.143	1.217	1.034	1.393	3.199	6.059	2.166	1.602
MMP1	11	-	102789919	102798160	matrix metallopeptidase 1	protein_coding	-1.46607	3.28821e-16	7.859	7.036	9.625	9.393	10.361	9.104	26.758	19.056	21.698	26.492	29.148	24.42
TCTEX1D1	1	+	66752459	66779047	Tctex1 domain containing 1	protein_coding	-1.46793	0.0336621	0.569	0.084	0.253	0.312	0.107	1.37	0.83	1.413	1.357	1.453	2.185	0.323
IL27RA	19	+	14031762	14053218	interleukin 27 receptor subunit alpha	protein_coding	-1.46861	4.45394e-06	1.395	1.028	1.028	0.805	1.967	1.207	2.638	4.487	5.166	3.688	2.255	2.435
KREMEN1	22	+	29073035	29168333	kringle containing transmembrane protein 1	protein_coding	-1.47011	1.88435e-05	0.377	0.438	0.433	0.328	0.902	0.424	0.84	1.186	1.248	1.432	0.641	2.799
TRIM23	5	-	65589690	65625975	tripartite motif containing 23	protein_coding	-1.47125	1.10921e-08	4.485	3.66	5.136	5.033	3.325	4.447	9.05	13.69	17.526	11.837	9.348	10.982
ISL2	15	+	76336773	76342475	ISL LIM homeobox 2	protein_coding	-1.47182	9.55363e-07	1.103	0.881	1.522	1.131	1.506	1.442	3.064	3.278	3.734	6.035	2.894	2.14
KIAA0040	1	-	175156986	175192999	KIAA0040	protein_coding	-1.47346	1.3794e-05	8.183	4.726	4.923	5.031	9.812	6.376	10.609	21.75	35.887	14.363	9.459	16.478
ADAM28	8	+	24294069	24359014	ADAM metallopeptidase domain 28	protein_coding	-1.47559	5.14823e-09	5.398	4.363	5.795	7.129	10.847	6.945	21.624	17.006	18.777	17.065	27.827	10.373
TMEM233	12	+	119593774	119643075	transmembrane protein 233	protein_coding	-1.47587	0.0226185	0.585	0.347	0.39	1.048	0.44	2.421	2.117	1.518	1.819	1.194	4.49	3.519
PLAG1	8	-	56160909	56211324	PLAG1 zinc finger	protein_coding	-1.47594	0.0185687	1.83	0.346	1.071	3.05	0.11	1.433	2.641	3.754	4.084	3.931	3.629	3.876
ELN	7	+	74027789	74069907	elastin	protein_coding	-1.47596	0.00756924	0.121	0.368	1.065	0.344	0.4	0.23	0.668	1.5	1.268	0.516	1.919	1.268
N4BP2L1	13	-	32400723	32428311	NEDD4 binding protein 2 like 1	protein_coding	-1.47719	3.28644e-10	20.656	18.366	21.437	18.026	19.541	21.373	36.901	65.196	77.093	54.535	34.941	63.854
SGCG	13	+	23180979	23325162	sarcoglycan gamma	protein_coding	-1.47819	0.0493749	3.052	0.415	11.201	18.801	1.053	1.616	21.521	14.68	18.271	8.994	22.553	14.768
RIF1	2	+	151409883	151508013	replication timing regulatory factor 1	protein_coding	-1.48126	1.10799e-12	3.976	3.179	4.964	4.801	5.508	4.811	9.793	12.661	16.355	12.183	11.881	13.284
DAW1	2	+	227871054	227924344	dynein assembly factor with WD repeats 1	protein_coding	-1.48263	3.91803e-05	0.28	0.259	0.41	0.505	0.347	0.607	0.711	0.971	1.275	1.365	1.747	0.768
ZNF114	19	+	48270081	48287608	zinc finger protein 114	protein_coding	-1.48283	0.00718518	2.457	0.836	2.254	2.018	3.603	2.765	5.945	2.287	7.704	7.585	8.818	6.711
MME	3	+	155024124	155183704	membrane metalloendopeptidase	protein_coding	-1.48306	0.011442	0.824	0.104	0.659	0.729	0.263	0.504	0.596	1.771	1.41	1.246	2.357	1.346
CLIC6	21	+	34669389	34718227	chloride intracellular channel 6	protein_coding	-1.48519	1.13823e-05	1.634	2.937	1.39	2.956	5.098	2.257	6.992	6.524	10.448	7.894	5.999	7.805
PRKCZ	1	+	2050411	2185395	protein kinase C zeta	protein_coding	-1.48684	0.0105362	0.894	2.529	2.843	2.937	1.974	1.893	3.559	3.772	6.115	5.62	7.851	9.823
GNA14	9	-	77423079	77648322	G protein subunit alpha 14	protein_coding	-1.48724	0.000572948	0.191	0.293	0.11	0.406	0.139	0.333	0.509	1.045	1.05	0.504	0.398	0.729
LINC00545	13	+	30880912	30883395	long intergenic non-protein coding RNA 545	lncRNA	-1.48743	3.71269e-08	1.803	1.349	1.048	1.407	2.022	1.265	3.465	3.917	4.883	4.225	4.644	3.912
ADAM19	5	-	157395534	157575775	ADAM metallopeptidase domain 19	protein_coding	-1.48802	0.0133774	0.689	0.625	0.158	0.267	0.416	0.76	0.19	0.908	0.491	4.527	0.897	1.272
CHRM2	7	+	136868669	137020255	cholinergic receptor muscarinic 2	protein_coding	-1.48921	3.198e-05	0.483	0.257	0.223	0.259	0.37	0.227	0.878	1.319	0.71	0.723	0.58	1.005
PAPPA	9	+	116153791	116402321	pappalysin 1	protein_coding	-1.4893	0.0395049	0.842	1.421	0.071	0.095	0.2	0.184	0.899	1.441	1.125	1.271	2.255	1.015
ACAN	15	+	88803436	88875354	aggrecan	protein_coding	-1.48971	0.00652	0.041	0.668	1.501	0.358	1.326	0.303	1.606	1.878	2.028	0.459	2.452	3.472
SULT1A1	16	-	28605196	28623625	sulfotransferase family 1A member 1	protein_coding	-1.48973	1.712e-05	21.62	24.181	22.879	18.677	21.196	26.816	23.426	90.946	129.233	55.574	28.245	52.85
ZNF268	12	+	133181409	133214832	zinc finger protein 268	protein_coding	-1.49224	1.68782e-13	1.365	1.211	1.201	1.547	1.558	1.31	3.383	3.396	3.868	3.572	4.749	4.187
LYPD6B	2	+	149038107	149215262	LY6/PLAUR domain containing 6B	protein_coding	-1.49226	0.00349215	0.402	1.62	2.165	2.467	0.111	2.173	3.604	4.044	3.99	2.529	7.27	3.817
ZNF391	6	+	27374615	27403904	zinc finger protein 391	protein_coding	-1.49312	0.00471352	2.089	0.346	1.555	0.547	0.439	0.385	1.657	2.085	3.572	2.6	3.528	1.758
FERMT1	20	-	6074845	6123030	fermitin family member 1	protein_coding	-1.49364	0.031999	0.3	0.417	0	0.037	0.391	0.159	0.516	0.828	0.532	0.824	0.394	0.687
IL33	9	+	6215786	6257983	interleukin 33	protein_coding	-1.4942	0.00560477	0.755	14.383	9.239	4.549	3.648	7.999	17.542	23.436	14.64	20.348	17.221	21.219
ZGLP1	19	-	10304803	10309880	zinc finger GATA like protein 1	protein_coding	-1.49593	0.000669138	1.452	0.468	0.23	0.736	0.483	0.57	1.22	1.569	1.503	2.476	1.999	2.452
MMP2	16	+	55389700	55506691	matrix metallopeptidase 2	protein_coding	-1.49978	3.81874e-06	6.623	7.298	6.988	11.242	6.627	4.56	16.941	29.596	27.753	21.005	13.004	14.37
LRRC4	7	-	128027071	128032107	leucine rich repeat containing 4	protein_coding	-1.50084	9.01174e-05	0.545	0.553	0.326	0.782	0.785	0.474	0.669	2.915	1.643	1.971	0.859	1.859
AMH	19	+	2249309	2252073	anti-Mullerian hormone	protein_coding	-1.50089	0.00367615	1.863	0.758	1.64	0.973	2.307	3.763	10.113	2.226	1.211	7.527	9.177	1.848
ALDH1A3	15	+	100877714	100916626	aldehyde dehydrogenase 1 family member A3	protein_coding	-1.50174	4.38422e-11	2.288	2.32	2.221	2.175	2.64	2.413	5.783	5.329	9.347	5.454	6.126	7.878
PLA2G3	22	-	31134807	31140508	phospholipase A2 group III	protein_coding	-1.50184	0.00333953	3.306	3.861	1.578	3.09	6.12	2.306	2.14	15.112	23.259	5.159	2.86	8.96
ANKRD26	10	-	26973793	27100494	ankyrin repeat domain 26	protein_coding	-1.50483	2.03899e-10	1.342	0.827	1.574	1.618	1.962	1.446	4.227	3.453	4.373	3.291	4.88	4.772
CD37	19	+	49335171	49343335	CD37 molecule	protein_coding	-1.50512	0.0235367	0.871	15.636	3.196	10.012	4.807	7.378	23.115	18.914	14.396	22.972	35.297	4.349
FLG	1	-	152302165	152325239	filaggrin	protein_coding	-1.50528	6.18706e-06	1.305	0.746	1.17	1.193	0.767	1.254	3.222	2.375	1.853	2.089	6.968	1.871
LINC00920	16	+	66408524	66412135	long intergenic non-protein coding RNA 920	lncRNA	-1.5067	0.0405425	0	0.584	2.46	1.248	0.37	0.284	1.038	2.58	3.363	3.161	2.265	1.758
PCDHGB6	5	+	141408021	141512979	protocadherin gamma subfamily B, 6	protein_coding	-1.50778	3.63504e-05	9.734	9.094	12.245	7.643	5.45	8.364	14.931	41.49	36.752	12.061	15.82	28.437
MTUS1	8	-	17643795	17800917	microtubule associated scaffold protein 1	protein_coding	-1.50863	0.00838035	12.81	11.23	7.4	4.286	7.858	0.377	5.117	32.685	23.938	12.783	22.237	28.437
LYPD6	2	+	149329985	149474138	LY6/PLAUR domain containing 6	protein_coding	-1.51456	0.0431043	0.856	1.864	0.349	2.813	0	2.519	2.841	2.362	5.098	4.165	7.391	2.257
MN1	22	-	27748277	27801756	MN1 proto-oncogene, transcriptional regulator	protein_coding	-1.51519	6.77846e-07	3.225	5.177	4.537	3.885	3.227	3.159	7.402	15.912	9.469	11.223	11.575	10.873
CLEC11A	19	+	50723364	50725718	C-type lectin domain containing 11A	protein_coding	-1.51621	0.0213954	9.818	1.644	5.082	12.406	2.606	2.8	19.631	21.561	11.195	9.75	28.701	7.545
FAHD2CP	2	+	96010551	96023380	fumarylacetoacetate hydrolase domain containing 2C, pseudogene	transcribed_unprocessed_pseudogene	-1.51766	0.000172702	1.599	1.183	3.091	1.786	2.604	0.237	4.21	5.558	5.398	6.751	5.024	3.235
PLEKHG4B	5	+	92151	189972	pleckstrin homology and RhoGEF domain containing G4B	protein_coding	-1.51769	1.80828e-06	2.301	1.185	3.026	1.788	1.844	2.227	3.557	3.5	8.434	6.748	6.685	6.61
PACSIN3	11	-	47177522	47186443	protein kinase C and casein kinase substrate in neurons 3	protein_coding	-1.51799	0.0445273	1.383	3.387	2.539	6.439	7.637	2.564	17.215	11.591	1.972	8.154	28.04	1.728
ANKRD1	10	-	90912096	90921087	ankyrin repeat domain 1	protein_coding	-1.52145	4.85191e-08	0.533	0.455	0.781	0.773	1.02	0.844	1.673	2.151	3.361	1.827	1.735	2.014
GEMIN8P4	1	-	89993593	89994321	gem nuclear organelle associated protein 8 pseudogene 4	processed_pseudogene	-1.52323	0.0179094	0.145	0.237	2.752	0.477	3.004	0.615	2.167	2.612	4.137	3.014	5.883	3.081
HLA-B	6	-	31269491	31357188	major histocompatibility complex, class I, B	protein_coding	-1.52487	1.76389e-19	183.244	139.631	188.429	195.227	209.054	159.725	498.213	457.466	543.962	507.114	545.874	541.801
UNC5B	10	+	71212570	71302864	unc-5 netrin receptor B	protein_coding	-1.52489	9.67072e-09	1.061	1.815	1.553	1.515	1.517	1.224	4.841	4.492	4.58	3.212	4.833	3.147
FAM117A	17	-	49710332	49789180	family with sequence similarity 117 member A	protein_coding	-1.52648	0.0312948	0.251	2.048	1.535	1.236	2.943	0.93	5.411	3.893	5.435	0.422	8.052	2.663
DCT	13	-	94436811	94479682	dopachrome tautomerase	protein_coding	-1.52686	0.00266323	0.378	0.267	0.252	0.231	0.19	0.353	0.185	0.853	2.485	0.435	0.265	0.705
G0S2	1	+	209675412	209676390	G0/G1 switch 2	protein_coding	-1.53105	0.0246516	0.566	1.078	1.385	0.852	0.098	2.023	1.8	3.952	1.452	1.748	5.856	2.651
CPT1C	19	+	49690898	49713731	carnitine palmitoyltransferase 1C	protein_coding	-1.53169	2.02499e-08	1.439	1.699	1.852	1.956	1.835	2.275	3.688	3.453	6.165	3.46	7.174	8.139
SC5D	11	+	121292681	121313410	sterol-C5-desaturase	protein_coding	-1.53384	5.34752e-07	4.597	4.691	5.44	4.305	5.232	5.976	6.864	24.658	18.895	10.401	8.126	18.734
CDK15	2	+	201790461	201895550	cyclin dependent kinase 15	protein_coding	-1.53401	1.29039e-05	3.383	2.992	1.294	1.76	2.568	2.016	4.491	10.289	5.69	7.977	8.286	3.961
PLEKHB1	11	+	73646178	73662819	pleckstrin homology domain containing B1	protein_coding	-1.53669	8.14088e-07	0.344	0.257	0.474	0.4	0.475	0.239	0.797	1.415	1.263	0.966	1.017	1.007
CLEC12B	12	+	10010627	10018796	C-type lectin domain family 12 member B	protein_coding	-1.53691	1.06135e-05	2.435	1.037	1.878	1.391	1.607	1.29	4.333	5.389	5.252	2.437	4.918	5.752
ICA1	7	-	8113184	8262687	islet cell autoantigen 1	protein_coding	-1.53882	0.0429781	15.085	19.737	7.257	12.127	14.114	13.643	16.435	31.839	5.411	7.294	174.251	3.034
NPVF	7	-	25224570	25228486	neuropeptide VF precursor	protein_coding	-1.53945	0.0491975	0.466	1.455	0.19	0.443	0	0.198	1.41	1.891	0.426	0.803	2.574	1.01
C22orf15	22	+	23762990	23765863	chromosome 22 open reading frame 15	protein_coding	-1.54278	4.97637e-09	14.562	23.282	13.224	14.468	21.549	11.13	28.727	53.855	49.129	50.561	53.757	50.241
FOXL2	3	-	138944224	138947137	forkhead box L2	protein_coding	-1.54306	4.7415e-15	13.035	12.001	16.485	16.854	17.368	18.427	38.776	39.378	56.117	47.488	46.879	45.9
DEF6	6	+	35297818	35321771	DEF6 guanine nucleotide exchange factor	protein_coding	-1.54716	1.54355e-07	5.384	5.901	3.838	4.139	5.117	4.841	8.33	17.033	23.742	10.728	8.374	17.301
GALNT13	2	+	153871922	154453979	polypeptide N-acetylgalactosaminyltransferase 13	protein_coding	-1.55096	8.06061e-09	5.577	5.617	5.741	5.659	6.396	6.297	10.22	24.013	26.803	14.866	11.811	15.798
ZNF521	18	-	25061924	25352190	zinc finger protein 521	protein_coding	-1.55124	0.00454328	0.077	0.168	0.035	0.068	0.046	0.051	0.106	0.251	0.165	0.232	0.504	0.162
HOXA3	7	-	27106184	27152581	homeobox A3	protein_coding	-1.5533	6.5381e-09	2.783	3.566	2.828	3.539	3.779	4.682	10.252	8.329	16.07	8.39	10.007	9.22
SMC4	3	+	160399274	160434954	structural maintenance of chromosomes 4	protein_coding	-1.55385	2.36526e-12	6.922	5.964	7.009	8.876	8.515	9.443	18.446	28.645	27.476	18.04	25.426	19.279
RARB	3	+	25174332	25597932	retinoic acid receptor beta	protein_coding	-1.554	1.90216e-11	23.623	23.916	26.299	24.886	34.298	27.588	58.087	96.33	99.824	65.88	61.342	90.253
CHODL	21	+	17901263	18267373	chondrolectin	protein_coding	-1.55455	0.030771	1.438	4.696	1.6	1.146	0.361	0.415	3.037	7.791	6.411	1.762	4.417	5.062
CFH	1	+	196652043	196747504	complement factor H	protein_coding	-1.55849	8.03623e-10	12.913	12.556	14.341	15.66	12.35	14.919	25.194	58.076	59.527	35.717	31.615	33.692
CFI	4	-	109740694	109802179	complement factor I	protein_coding	-1.55941	0.0143029	5.157	3.961	1.855	8.969	6.28	0.643	5.704	18.826	14.527	7.492	21.006	11.742
LFNG	7	+	2512529	2529177	LFNG O-fucosylpeptide 3-beta-N-acetylglucosaminyltransferase	protein_coding	-1.55959	0.0362223	0.204	0.111	1.999	0.075	0.282	0.252	1.732	0.592	1.514	0.726	2.128	2.041
DENND6B	22	-	50309030	50327012	DENN domain containing 6B	protein_coding	-1.55976	0.0362367	0.363	0.113	2.156	0.511	0	0.878	2.35	1.994	1.418	2.037	2.101	2.071
SEC16B	1	-	177923956	177984303	SEC16 homolog B, endoplasmic reticulum export factor	protein_coding	-1.56037	3.48048e-07	5.447	7.206	8.166	7.076	7.223	4.298	14.825	32.744	24.539	16.066	12.988	15.204
C20orf96	20	-	270863	290778	chromosome 20 open reading frame 96	protein_coding	-1.56158	0.0304404	0.374	2.848	8.689	4.094	3.611	0.792	3.308	19.024	8.951	14.687	5.051	9.336
TSNARE1	8	-	142212080	142403182	t-SNARE domain containing 1	protein_coding	-1.56241	0.0130133	3.564	1.79	1.677	0.901	8.323	4.355	12.431	15.652	13.753	8.924	5.093	5.135
HHIP	4	+	144646156	144745271	hedgehog interacting protein	protein_coding	-1.5638	0.000114988	9.252	10.456	10.012	5.455	10.804	3.392	9.446	22.967	27.59	32.756	20.434	32.881
HHIP-AS1	4	-	144642922	144661357	HHIP antisense RNA 1	lncRNA	-1.56397	1.04387e-12	3.919	3.079	4.164	4.189	4.899	4.724	9.687	10.364	16.776	10.487	12.307	14.336
CASC15	6	+	21664185	22654455	cancer susceptibility 15	lncRNA	-1.56496	1.17855e-06	0.753	0.829	0.534	0.337	0.768	0.471	1.192	1.774	2.566	1.758	1.272	2.479
HSD11B1L	19	+	5680604	5688523	hydroxysteroid 11-beta dehydrogenase 1 like	protein_coding	-1.56537	0.0195304	8.148	9.237	5.815	4.09	0.469	2.157	13.519	12.643	19.356	5.336	24.658	13.143
CALB2	16	+	71358713	71390436	calbindin 2	protein_coding	-1.56605	0.00591863	2.427	0.792	2.078	2.657	1.172	0.771	5.1	6.024	4.427	5.993	3.484	4.394
DBP	19	-	48630030	48637379	D-box binding PAR bZIP transcription factor	protein_coding	-1.56855	0.00368546	0.322	1.492	2.466	0.53	1.892	1.665	1.293	1.951	6.527	10.228	1.362	3.574
ERN1	17	-	64039142	64130819	endoplasmic reticulum to nucleus signaling 1	protein_coding	-1.56901	0.0355344	0.323	0.104	0.605	0.583	0.053	0	0.884	0.732	0.434	0.619	1.543	0.855
NREP	5	-	111662621	111997464	neuronal regeneration related protein	protein_coding	-1.56902	3.55863e-05	0.762	0.377	0.709	0.393	0.313	0.54	0.711	2.189	2.83	1.23	1.213	1.125
FAM189A1	15	-	29120254	29570723	family with sequence similarity 189 member A1	protein_coding	-1.57018	0.000259018	1.944	2.711	2.676	3.66	4.445	1.673	6.52	15.387	16.56	3.752	3.695	5.008
L1TD1	1	+	62194849	62212328	LINE1 type transposase domain containing 1	protein_coding	-1.57045	0.000181794	2.217	3.43	5.084	5.082	2.868	8.675	5.899	9.415	20.002	28.617	8.804	8.628
TMEM176A	7	+	150800403	150805118	transmembrane protein 176A	protein_coding	-1.57189	0.0384116	0.027	0.203	0.358	0.146	0.11	1.128	0.618	1.619	1.002	1.375	0.27	1.097
RDH10	8	+	73294602	73325281	retinol dehydrogenase 10	protein_coding	-1.57215	0.0492237	0.61	0.111	4.851	0.668	0.702	0.538	1.912	1.893	5.333	3.881	8.071	1.27
PRTG	15	-	55611544	55743152	protogenin	protein_coding	-1.57262	2.24595e-08	0.346	0.397	0.446	0.313	0.513	0.39	0.977	0.802	1.097	1.143	1.066	2.187
RB1CC1	8	-	52622458	52745843	RB1 inducible coiled-coil 1	protein_coding	-1.57294	7.28299e-10	10.13	8.3	12.542	14.607	14.672	14.173	24.345	44.927	59.479	33.217	28.662	30.908
LRP6	12	-	12116025	12267044	LDL receptor related protein 6	protein_coding	-1.57381	5.54318e-06	0.546	0.268	0.725	0.363	0.581	0.401	0.841	0.771	1.896	1.07	1.332	2.794
ANXA13	8	-	123680794	123737402	annexin A13	protein_coding	-1.57751	0.0273076	0.029	0.456	0.143	0.064	0.027	0.062	0.463	0.459	0.555	0.35	0.526	0.097
PP12613	4	+	121764585	121766814	uncharacterized LOC100192379	lncRNA	-1.57794	9.10591e-13	36.031	28.844	35.538	45.441	29.402	42.437	82.999	127.405	139.851	108.54	89.864	101.368
KCTD16	5	+	144170873	144485686	potassium channel tetramerization domain containing 16	protein_coding	-1.57854	0.00233208	1.414	0.342	2.019	0.43	1.627	1.914	3.215	4.779	4.659	4.322	2.256	4.023
SMC3	10	+	110567695	110606048	structural maintenance of chromosomes 3	protein_coding	-1.57891	1.1678e-13	17.997	16.034	17.76	19.699	19.151	18.382	39.161	61.548	75.144	46.588	55.75	47.627
PSPN	19	-	6375148	6379058	persephin	protein_coding	-1.57947	0.0144955	0.34	3.448	1.108	0.62	2.499	1.918	3.63	1.405	5.42	4.447	7.837	7.066
ZNF474	5	+	122129546	122153569	zinc finger protein 474	protein_coding	-1.57962	0.0277531	5.872	16.738	8.667	8.166	10.935	6.22	15.053	9.719	3.508	4.814	125.483	10.709
PAPPA2	1	+	176463171	176845601	pappalysin 2	protein_coding	-1.58091	0.034949	6.977	2.641	1.855	2.99	5.024	0.321	4.026	8.283	2.421	13.281	21.518	9.848
LDB2	4	-	16501541	16898678	LIM domain binding 2	protein_coding	-1.58357	0.00693151	3.331	6.041	19.015	2.432	4.597	1.96	15.964	20.211	9.283	13.71	31.253	21.719
OPN3	1	-	241590102	241677376	opsin 3	protein_coding	-1.58445	2.25879e-09	22.83	19.253	23.335	24.623	19.778	23.386	37.48	81.295	101.697	74.258	41.692	63.17
TNFSF4	1	-	173183731	173207331	TNF superfamily member 4	protein_coding	-1.58447	0.00593871	1.56	0.89	1.364	1.546	1.128	0.315	3.288	3.966	1.271	3.587	6.276	2.134
HCP5	6	+	31463170	31478936	HLA complex P5	lncRNA	-1.58461	0.0452297	1.337	0.383	0.172	2.388	0.874	0.298	1.556	2.096	3.048	0.316	5.942	3.514
SERPINF1	17	+	1762029	1777565	serpin family F member 1	protein_coding	-1.58591	0.0054401	0.29	1.197	1.204	0.761	0.879	0.675	1.345	2.732	3.236	2.276	4.402	1.157
AMIGO2	12	-	47075707	47079951	adhesion molecule with Ig like domain 2	protein_coding	-1.58697	2.27919e-10	9.445	6.99	8.879	10.54	9.798	11.204	20.543	33.791	34.623	21.297	23.847	36.825
INSIG1	7	+	155297776	155310235	insulin induced gene 1	protein_coding	-1.58842	0.0240233	0.371	0.672	1.134	0.068	0.682	2.159	2.733	3.528	2.888	0.485	3.235	2.546
KCNN3	1	-	154697455	154870281	potassium calcium-activated channel subfamily N member 3	protein_coding	-1.58859	7.19486e-12	16.529	14.998	18.683	16.176	15.06	17.93	31.311	65.734	56.313	49.973	41.651	54.017
CAPSL	5	-	35904288	35938779	calcyphosine like	protein_coding	-1.589	4.20441e-10	0.78	1.047	1.021	0.755	0.961	0.727	2.378	2.18	4.281	2.323	2.25	2.626
CLK1	2	-	200853009	200864744	CDC like kinase 1	protein_coding	-1.58912	2.42823e-13	82.601	92.449	81.044	81.758	78.044	100.647	175.534	355.29	330.447	221.392	230.508	241.047
CNKSR2	X	+	21372801	21654695	connector enhancer of kinase suppressor of Ras 2	protein_coding	-1.58918	9.8821e-10	3.605	4.304	4.41	6.486	5.915	3.253	12.593	13.333	16.778	12.864	10.159	18.558
ISYNA1	19	-	18434388	18438167	inositol-3-phosphate synthase 1	protein_coding	-1.59077	0.0190402	0.082	0.081	0.071	0.099	0.159	0.026	0.319	0.174	0.395	0.009	0.445	0.339
ZNF662	3	+	42906142	42919334	zinc finger protein 662	protein_coding	-1.59139	0.0256821	0.119	0.172	1.064	0.043	0.764	0.167	0.262	1.276	1.172	1.598	1.202	1.629
COL1A1	17	-	50184101	50201632	collagen type I alpha 1 chain	protein_coding	-1.59629	0.000448457	0.364	0.792	1.187	2.215	2.4	0.343	1.7	4.819	4.704	3.905	4.645	2.424
ZNF385D	3	-	21412218	22373321	zinc finger protein 385D	protein_coding	-1.59842	4.93891e-15	25.865	31.55	26.245	24.611	30.929	37.269	80.042	67.471	96.357	73.553	99.118	117.95
RRAGD	6	-	89364616	89412273	Ras related GTP binding D	protein_coding	-1.60047	1.00539e-10	25.4	20	24.224	17.001	37.395	20.207	59.979	112.632	78.375	41.569	82.845	62.079
MMP15	16	+	58025754	58046901	matrix metallopeptidase 15	protein_coding	-1.60185	0.0338359	0.144	1.833	0.118	2.371	0.066	0.306	2.182	1.493	2.689	1.675	4.064	2.704
ADAP1	7	-	897900	955407	ArfGAP with dual PH domains 1	protein_coding	-1.60629	3.40794e-08	11.638	10.2	14.577	13.941	14.269	13.961	23.65	66.047	67.853	29.334	27.825	24.682
TLE2	19	-	2997639	3047635	TLE family member 2, transcriptional corepressor	protein_coding	-1.61055	4.52259e-09	7.712	7.624	8.995	10.379	9.536	9.467	16.982	39.662	43.888	23.861	19.306	20.447
HCN2	19	+	589881	617159	hyperpolarization activated cyclic nucleotide gated potassium and sodium channel 2	protein_coding	-1.61229	8.52525e-09	4.16	4.984	6.544	5.532	4.198	4.629	10.383	14.299	23.281	19.075	15.826	9.124
RND2	17	+	43025231	43032041	Rho family GTPase 2	protein_coding	-1.61459	0.0298657	3.553	2.255	4.165	0.973	0	0.627	6.058	8.452	2.869	7.312	2	8.872
GNAL	18	+	11689264	11885685	G protein subunit alpha L	protein_coding	-1.61466	0.0238078	5.287	0.174	1.96	1.228	2.211	1.357	7.974	1.392	7.124	8.633	5.412	7.002
ICAM4	19	+	10286955	10288522	intercellular adhesion molecule 4 (Landsteiner-Wiener blood group)	protein_coding	-1.62141	0.00310232	1.621	1.237	2.211	1.082	1.389	2.131	0.742	2.22	16.594	4.728	4.06	1.536
RLN2	9	-	5299864	5304716	relaxin 2	protein_coding	-1.62175	0.0378195	3.408	0.353	2.581	2.844	0	0.86	6.463	4.029	8.698	2.004	3.564	6.283
TMEM102	17	+	7435435	7437679	transmembrane protein 102	protein_coding	-1.62279	0.0422293	0.028	0.829	0	0.031	0.584	0.927	1.218	1.612	0.74	1.521	0.906	1.516
ZNF334	20	-	46499630	46513559	zinc finger protein 334	protein_coding	-1.62443	5.91782e-08	9.651	7.036	7.68	13.094	4.539	7.113	27.232	28.159	36.623	25.588	15.011	18.937
MARCKSL1	1	-	32333839	32336233	MARCKS like 1	protein_coding	-1.62453	0.000413677	1.479	1.764	1.062	1.542	1.149	1.444	1.185	12.058	5.766	2.217	2.004	2.919
EXTL1	1	+	26019884	26036464	exostosin like glycosyltransferase 1	protein_coding	-1.62508	0.0464799	0.009	0.168	0.067	0.02	0.063	0.145	0.423	0.395	0.239	0	0.092	0.432
WNT7B	22	-	45920366	45977162	Wnt family member 7B	protein_coding	-1.62645	0.00457227	3.628	8.292	20.417	4.768	1.502	1.537	10.032	31.074	27.717	19.143	22.061	14.044
CSF3	17	+	40015361	40017813	colony stimulating factor 3	protein_coding	-1.62661	0.000158837	0.417	0.562	0.347	0.456	0.989	0.265	0.811	3.186	2.49	0.805	1.126	1.082
FOXE1	9	+	97853226	97856717	forkhead box E1	protein_coding	-1.62823	0.00794226	2.007	1.092	0.153	4.121	1.558	2.79	4.995	5.45	6.294	3.239	9.958	6.423
MIR181A2HG	9	+	124658467	124698631	MIR181A2 host gene	lncRNA	-1.62823	0.00921405	1.492	0.351	0.099	0.795	0.779	0.256	2.14	2.152	1.333	1.901	3.404	0.856
IGF2BP1	17	+	48997385	49056145	insulin like growth factor 2 mRNA binding protein 1	protein_coding	-1.62884	1.79583e-09	2.166	1.545	1.607	1.602	2.535	1.645	3.47	6.251	7.44	4.251	4.264	8.778
FBXO41	2	-	73254682	73284431	F-box protein 41	protein_coding	-1.62896	0.0452721	2.253	0.35	0.079	0	2.221	0.204	3.275	2.556	1.394	3.468	2.174	3.054
RHOU	1	+	228735479	228746664	ras homolog family member U	protein_coding	-1.6295	1.45434e-09	231.186	190.807	320.332	392.741	172.078	317.279	863.735	860.31	659.735	1337.53	587.767	717.096
LIPH	3	-	185506262	185552588	lipase H	protein_coding	-1.62994	4.68801e-05	3.895	2.481	2.339	3.924	4.183	3.225	4.637	20.058	12.887	15.581	5.047	3.961
HNMT	2	+	137964020	138016364	histamine N-methyltransferase	protein_coding	-1.63022	4.36424e-13	18.315	19.248	16.51	21.924	18.962	17.776	42.29	74.791	63.659	65.979	44.698	57.691
SLITRK6	13	-	85792790	85806683	SLIT and NTRK like family member 6	protein_coding	-1.63363	3.78124e-06	0.319	0.459	0.39	0.534	0.673	0.616	0.923	2.676	2.277	1.41	1.267	0.854
GALNT5	2	+	157257705	157318491	polypeptide N-acetylgalactosaminyltransferase 5	protein_coding	-1.63523	0.0328544	0	0.293	0.22	1.106	0.124	0.143	0.918	1.086	0.281	1.033	1.63	1.037
HBD	11	-	5232678	5243657	hemoglobin subunit delta	protein_coding	-1.63601	0.0392204	0.446	0.04	0.91	0.407	0.359	0.906	0.617	0.046	1.824	1.712	3.141	2.322
SPIN2A	X	-	57134530	57137625	spindlin family member 2A	protein_coding	-1.63616	0.00900617	0.971	0.556	0.25	1.231	1.411	0.162	0.792	2.284	2.506	1.377	4.662	2.745
PIANP	12	-	6693792	6700800	PILR alpha associated neural protein	protein_coding	-1.63787	0.0195802	0.289	0.045	0.252	0.045	0.883	0.175	1.004	0.769	0.965	1.043	1.499	0.103
LIMD2	17	-	63695888	63701172	LIM domain containing 2	protein_coding	-1.63811	1.67512e-13	36.358	37.025	37.154	43.405	44.216	42.009	76.667	161.164	179.26	105.412	104.897	120.264
ATRX	X	-	77504880	77786233	ATRX chromatin remodeler	protein_coding	-1.6385	1.30758e-18	5.392	4.427	6.291	6.407	6.906	6.482	17.645	18.888	20.566	19.226	19.096	16.493
LUM	12	-	91102629	91111494	lumican	protein_coding	-1.63881	0.00579291	0.18	0.489	0.037	0.219	0.51	0.074	2.431	0.608	0.638	0.392	0.557	0.2
TM4SF18	3	-	149318498	149334414	transmembrane 4 L six family member 18	protein_coding	-1.64091	8.31682e-11	1.846	1.933	2.207	1.976	1.892	2.326	6.42	4.028	5.932	4.804	8.126	8.802
UCHL1	4	+	41256413	41268455	ubiquitin C-terminal hydrolase L1	protein_coding	-1.64225	0.0285663	0.176	0.027	0	0.359	0.765	0.374	0.446	1.627	0.345	0.962	0.766	1.291
GRIN2A	16	-	9753404	10182928	glutamate ionotropic receptor NMDA type subunit 2A	protein_coding	-1.64517	0.000277475	0.97	5.624	0.706	3.434	5.371	4.788	6.572	16.119	16.954	8.401	5.052	12.38
SLC1A3	5	+	36606355	36688334	solute carrier family 1 member 3	protein_coding	-1.6464	2.50749e-08	4.724	3.935	5.836	4.287	4.029	3.837	7.911	18.702	22.967	11.366	8.247	14.357
PSG8	19	-	42752686	42855691	pregnancy specific beta-1-glycoprotein 8	protein_coding	-1.64726	1.21532e-10	2.881	2.883	3.3	4.047	3.676	3.557	6.673	11.82	17.502	7.524	9.407	10.927
FAM71E1	19	-	50466785	50476848	family with sequence similarity 71 member E1	protein_coding	-1.64811	0.00238015	3.581	10.393	6.815	4.358	6.041	3.372	12.324	27.66	13.158	20.996	24.868	9.441
TRO	X	+	54920462	54931431	trophinin	protein_coding	-1.6492	0.0271447	0.785	1.708	0.32	2.291	0.902	1.108	0.289	3.733	6.262	2.055	6.184	3.919
MYB	6	+	135181308	135219173	MYB proto-oncogene, transcription factor	protein_coding	-1.65132	4.44245e-09	13.498	11.863	14.901	16.813	18.175	16.617	25.116	50.018	84.474	43.126	27.613	58.355
ARID4A	14	+	58298504	58373887	AT-rich interaction domain 4A	protein_coding	-1.65339	1.64702e-15	8.875	7.817	10.223	13.318	10.717	12.01	28.422	30.955	40.875	33.025	33.02	31.886
TTC39A	1	-	51287258	51345116	tetratricopeptide repeat domain 39A	protein_coding	-1.65414	0.00670093	0.265	0.16	0.313	0.441	0.054	0.01	0.37	1.488	1.12	0.243	0.415	0.405
TCTEX1D4	1	-	44805893	44807351	Tctex1 domain containing 4	protein_coding	-1.65622	0.0284928	0.137	1.047	0.953	0.351	0.632	0	2.533	0.512	2.559	0.823	0.619	2.917
TUBB3	16	+	89921392	89938761	tubulin beta 3 class III	protein_coding	-1.65639	4.37137e-11	13.53	9.697	17.002	18.177	15.109	14.681	30.182	54.644	63.333	62.229	35.856	31.902
NPTX2	7	+	98617285	98629869	neuronal pentraxin 2	protein_coding	-1.65679	0.0359318	0.274	0.724	0.814	0.257	0.108	0.29	0.389	0.486	1.829	0.176	3.172	1.856
CNTN4	3	+	2098813	3057959	contactin 4	protein_coding	-1.66356	0.00422976	0.185	0.224	0.201	0.225	0.794	0.109	1.114	0.332	0.633	0.9	1.631	1.026
SPAG4	20	+	35615829	35621094	sperm associated antigen 4	protein_coding	-1.66368	0.00055956	0.892	0.27	0.283	0.941	0.866	0.385	0.914	4.84	2.317	1.614	1.06	0.908
PCDHGB3	5	+	141370242	141512975	protocadherin gamma subfamily B, 3	protein_coding	-1.66392	0.0100616	2.99	1.22	11.89	9.825	1.032	7.918	20.259	6.496	20.459	19.723	31.568	12.136
HTRA3	4	+	8269754	8307098	HtrA serine peptidase 3	protein_coding	-1.66584	0.0105933	0.041	0.006	0.179	0.244	0.04	0.037	0.305	0.378	0.094	0.171	0.574	0.344
NRARP	9	-	137299631	137302271	NOTCH regulated ankyrin repeat protein	protein_coding	-1.66617	3.25832e-08	1.74	1.859	2.486	3.293	4.88	3.499	4.974	9.524	13.887	7.033	7.965	13.103
TMEM198	2	+	219543663	219550595	transmembrane protein 198	protein_coding	-1.67446	0.019829	0.29	2.843	1.598	1.271	0.401	1.537	7.384	0.901	3.475	5.051	6.128	2.537
VSTM2L	20	+	37903111	37945350	V-set and transmembrane domain containing 2 like	protein_coding	-1.67932	0.000619054	0.478	1.099	0.033	0.582	0.88	0.197	1.146	2.077	1.848	1.76	1.615	2.156
ZNF667	19	-	56439325	56478065	zinc finger protein 667	protein_coding	-1.68056	2.92573e-07	4.15	3.767	5.113	2.44	3.545	3.535	6.501	21.752	18.244	7.714	8.42	9.786
BMP4	14	-	53949736	53958761	bone morphogenetic protein 4	protein_coding	-1.68245	1.06407e-06	2.033	1.174	1.627	2.968	1.472	1.861	3.192	10.14	7.941	5.311	3.836	5.453
TSPAN11	12	+	30926428	30996602	tetraspanin 11	protein_coding	-1.68249	1.14728e-07	1.33	1.043	1.071	1.14	0.867	1.724	2.257	5.128	6.265	3.052	3.335	3.126
ABAT	16	+	8674596	8784575	4-aminobutyrate aminotransferase	protein_coding	-1.68498	6.73188e-07	8.095	21.395	26.409	22.374	14.897	11.432	41.785	66.51	61.537	46.738	81.387	38.509
PGBD5	1	-	230314490	230426332	piggyBac transposable element derived 5	protein_coding	-1.68532	4.71692e-05	1.546	2.357	3.197	3.664	2.723	3.199	5.264	5.314	18.136	10.206	1.975	12.902
MLLT10P1	20	-	30403123	30403384	MLLT10 pseudogene 1	processed_pseudogene	-1.68617	3.23697e-07	0.451	1.406	1.706	1.168	1.585	1.715	3.152	4.53	6.826	3.314	3.982	4.173
C3orf80	3	+	160225496	160228213	chromosome 3 open reading frame 80	protein_coding	-1.69604	0.00410958	0.179	0.065	0.437	0.609	0.219	0.147	1.12	0.887	1.132	1.048	1.04	0.273
LNX1	4	-	53459301	53701405	ligand of numb-protein X 1	protein_coding	-1.69814	1.78606e-09	3.559	2.811	3.969	5.449	4.477	3.035	10.311	15.52	14.293	14.815	7.979	12.821
NDNF	4	-	121035613	121073021	neuron derived neurotrophic factor	protein_coding	-1.69975	0.0156264	0.141	3.216	3.099	1.541	0.971	0.745	3.58	1.397	7.541	6.003	7.368	5.798
ZFPM2	8	+	104590733	105804539	zinc finger protein, FOG family member 2	protein_coding	-1.70086	1.77326e-09	10.866	10.578	11.17	13.902	9.598	12.624	19.545	42.186	50.021	55.835	27.617	28.394
C16orf89	16	-	5044122	5066110	chromosome 16 open reading frame 89	protein_coding	-1.70202	6.76605e-12	4.17	4.571	5.398	5.702	6.82	5.354	16.674	12.108	22.349	9.541	19.991	23.635
ADAMTS10	19	-	8580240	8610735	ADAM metallopeptidase with thrombospondin type 1 motif 10	protein_coding	-1.70219	0.0301914	0.746	0.812	0.533	0.749	0.343	1.317	1.651	0	1.631	3.142	4.937	3.417
HMCN1	1	+	185734391	186190949	hemicentin 1	protein_coding	-1.70397	0.0110745	2.561	1.394	3.446	1.262	0	2.441	5.382	4.609	6.716	1.869	10.381	7.355
TMEM255A	X	-	120258650	120311556	transmembrane protein 255A	protein_coding	-1.70635	1.80879e-11	1.196	1.2	0.713	1.291	1.639	1.587	3.668	5.458	3.999	3.761	4.522	3.614
BIRC3	11	+	102317450	102339403	baculoviral IAP repeat containing 3	protein_coding	-1.70885	5.11971e-17	31.537	25.504	30.447	29.066	49.804	38.188	80.03	126.227	137.77	104.906	121.269	98.593
RFX3	9	-	3218297	3526004	regulatory factor X3	protein_coding	-1.70954	6.48611e-14	2.969	2.686	3.166	3.324	3.773	3.348	7.755	8.958	15.735	8.395	10.376	11.928
MAP2K6	17	+	69414697	69553865	mitogen-activated protein kinase kinase 6	protein_coding	-1.71037	9.69753e-06	1.92	2.227	1.025	1.542	2.404	1.657	4.895	5.549	4.472	3.379	15.075	2.027
VASH2	1	+	212950520	212992037	vasohibin 2	protein_coding	-1.71537	0.0154455	0.082	0.036	0.464	0.036	0.091	0.052	0.182	0.369	0.452	0.537	0.725	0.371
SUN3	7	-	47987148	48029119	Sad1 and UNC84 domain containing 3	protein_coding	-1.71725	0.0112996	1.145	0.057	1.146	0.627	0.431	0.276	2.821	0.904	1.365	2.104	3.165	1.885
IGDCC4	15	-	65381484	65422947	immunoglobulin superfamily DCC subclass member 4	protein_coding	-1.71885	1.7533e-09	0.258	0.216	0.388	0.247	0.33	0.232	0.541	0.938	1.503	0.701	0.706	1.249
AMTN	4	+	70518569	70532743	amelotin	protein_coding	-1.71913	0.00676249	0.248	0.108	0.79	1.85	0.548	0.473	2.747	0.987	2.605	2.956	2.517	1.551
SNCA	4	-	89700345	89838315	synuclein alpha	protein_coding	-1.71922	1.29459e-13	7.577	9.874	9.106	12.216	9.816	9.138	23.157	36.135	45.013	22.952	29.876	33.076
RCVRN	17	-	9896320	9905271	recoverin	protein_coding	-1.72057	4.14088e-07	0.57	0.303	0.217	0.527	0.332	0.416	1.205	1.195	1.242	0.996	2.076	1.218
CNNM1	10	+	99329356	99394330	cyclin and CBS domain divalent metal cation transport mediator 1	protein_coding	-1.72728	5.02524e-12	24.886	13.179	29.961	35.158	39.535	14.993	69.457	89.438	98.746	70.61	86.489	107.586
UNC13A	19	-	17601328	17688365	unc-13 homolog A	protein_coding	-1.72865	0.0151366	0.508	0.197	0.177	0.099	0.075	0.154	0.421	0.36	1.137	0.142	0.98	1.109
N4BP2	4	+	40056850	40158252	NEDD4 binding protein 2	protein_coding	-1.72938	1.77353e-18	3.523	3.103	4.651	4.102	4.779	4.319	11.828	13.821	14.331	13.03	15.418	12.873
KCTD14	11	-	78015715	78046191	potassium channel tetramerization domain containing 14	protein_coding	-1.73095	4.92921e-06	0.061	0.12	0.156	0.124	0.248	0.12	0.473	0.357	0.238	0.378	1.175	0.27
PI16	6	+	36948263	36964837	peptidase inhibitor 16	protein_coding	-1.73285	0.00836265	1.062	4.291	4.082	1.163	0.628	0.482	8.052	9.225	8.474	3.235	6.66	3.409
NDUFC2	11	-	78068297	78079862	NADH:ubiquinone oxidoreductase subunit C2	protein_coding	-1.73333	0.00179763	0.362	0.138	0.31	0.139	0.35	0.192	0.261	0.54	0.971	0.936	1.439	0.95
CHRDL1	X	-	110673856	110795819	chordin like 1	protein_coding	-1.74326	0.000915261	0.797	0.496	0.186	1.122	0.314	0.523	1.469	1.649	1.861	1.619	3.205	1.848
NKTR	3	+	42600655	42648735	natural killer cell triggering receptor	protein_coding	-1.7462	1.11242e-23	24.856	22.002	31.758	33.816	36.589	29.618	89.938	87.271	106.997	94.322	112.328	108.571
CORIN	4	-	47593999	47838106	corin, serine peptidase	protein_coding	-1.7472	7.64844e-05	1.077	1.598	5.509	0.965	3.648	4.148	6.93	17.134	10.828	9.012	5.788	7.335
ABTB2	11	-	34150987	34358010	ankyrin repeat and BTB domain containing 2	protein_coding	-1.74855	0.0129408	0.588	0.058	0.294	0.293	0.664	0.028	0.858	1.626	0.427	1.111	1.987	0.601
COCH	14	+	30874514	30895065	cochlin	protein_coding	-1.75108	0.000481554	0.53	0.313	1.279	0.747	1.108	0.642	0.888	2.013	2.609	8.013	1.126	1.041
FAM72D	1	+	145095974	145112696	family with sequence similarity 72 member D	protein_coding	-1.75208	3.51354e-10	2.274	2.088	2.493	1.66	2.387	2.685	8.045	6.44	4.025	8.883	11.445	7.071
SERPINB3	18	-	63655197	63661893	serpin family B member 3	protein_coding	-1.75472	0.01653	0.087	0.354	0.318	0.047	0.419	0.023	0.983	1.157	0.816	1.071	0.11	0.217
DSP	6	+	7541617	7586714	desmoplakin	protein_coding	-1.76029	5.20611e-17	10.535	10.165	12	14.531	12.055	13.186	34.314	35.57	54.397	42.528	31.027	47.818
TFEB	6	-	41683978	41736259	transcription factor EB	protein_coding	-1.76397	0.0186669	0.956	0.734	0.344	0.062	0.621	0.536	1.991	2.024	1.283	0.442	4.75	0.702
MYO1D	17	-	32492522	32877177	myosin ID	protein_coding	-1.76443	0.015963	0.167	0.121	1.434	0.061	2.003	0.296	2.716	0.624	2.8	2.945	1.791	3.136
COBLL1	2	-	164653624	164843679	cordon-bleu WH2 repeat protein like 1	protein_coding	-1.76585	2.04331e-11	1.064	1.085	0.901	0.908	1.608	0.917	2.962	4.313	4.522	2.713	5.607	2.074
RBM47	4	-	40423267	40630875	RNA binding motif protein 47	protein_coding	-1.76603	5.32437e-19	45.499	48.135	47.757	56.357	53.697	50.61	139.067	188.177	239.434	147.54	144.304	168.96
TLR4	9	+	117704175	117724735	toll like receptor 4	protein_coding	-1.7678	5.55478e-11	7.909	6.577	10.497	15.361	14.416	15.646	39.942	37.6	42.537	35.43	51.038	33.354
CPM	12	-	68842197	68971570	carboxypeptidase M	protein_coding	-1.77389	0.0162837	8.653	24.745	8.897	2.016	14.992	11.407	8.451	10.741	13.331	13.538	181.296	14.599
RPS6KA6	X	-	84058346	84188199	ribosomal protein S6 kinase A6	protein_coding	-1.77403	0.0202472	0.147	0.16	0.719	0.443	0.254	0	0.203	0.593	1.089	0.825	1.676	1.652
RAP1GAP2	17	+	2755705	3037741	RAP1 GTPase activating protein 2	protein_coding	-1.77591	1.06561e-17	16.092	15.11	17.297	21.081	20.688	18.121	44.012	69.9	87.656	53.467	55.404	60.888
DMKN	19	-	35497220	35513658	dermokine	protein_coding	-1.77754	5.34102e-13	31.899	35.333	34.201	36.863	38.832	40.302	73.969	160.272	179.31	97.843	107.606	126.586
KCNG2	18	+	79863668	79900184	potassium voltage-gated channel modifier subfamily G member 2	protein_coding	-1.78075	5.79166e-07	1.959	2.073	1.132	2.026	1.577	3.516	5.237	10.673	8.75	5.804	5.975	5.912
EPHB2	1	+	22710839	22921500	EPH receptor B2	protein_coding	-1.78608	3.5402e-12	0.751	0.862	0.842	0.662	0.82	0.872	1.926	2.213	2.913	2.692	3.329	3.659
RORA	15	-	60488284	61229302	RAR related orphan receptor A	protein_coding	-1.78806	2.53631e-23	16.158	18.084	19.058	19.117	22.667	21.671	51.948	61.3	71.593	82.152	70.253	66.114
FOXD1	5	-	73444827	73448777	forkhead box D1	protein_coding	-1.78858	0.0309737	0.249	0.196	0	0	0.229	0.161	0.245	0.55	0.631	0.357	1.145	0.104
BCLAF1	6	-	136256627	136289851	BCL2 associated transcription factor 1	protein_coding	-1.80744	2.14814e-20	35.108	32.365	41.279	44.123	41.972	42.566	107.421	152.049	172.509	153.122	119.175	126.868
LMO1	11	-	8224309	8268716	LIM domain only 1	protein_coding	-1.81247	0.0265493	0.67	4.232	3.117	0.147	1.11	0	2.225	2.33	5.198	7.075	7.7	8.204
ZFHX4	8	+	76681239	76867281	zinc finger homeobox 4	protein_coding	-1.8128	4.3071e-05	7.472	2.711	3.918	13.639	4.911	6.784	21.253	24.734	30.836	21.571	11.419	28.882
MTOR-AS1	1	+	11143898	11149537	MTOR antisense RNA 1	lncRNA	-1.81445	1.22725e-22	8.643	6.941	8.337	9.834	11.42	8.536	25.76	34.549	32.68	30.795	34.19	31.092
COL4A4	2	-	227002714	227164453	collagen type IV alpha 4 chain	protein_coding	-1.8159	1.47302e-11	8.742	6.342	8.199	12.764	10.858	12.139	27.611	39.425	39.649	34.021	40.522	26.805
AFF3	2	-	99545419	100192428	AF4/FMR2 family member 3	protein_coding	-1.81806	0.0231556	0	1.107	1.053	0.6	1.836	0.083	2.596	4.661	1.606	4.04	0.132	3.615
EFNB3	17	+	7705202	7711372	ephrin B3	protein_coding	-1.82173	5.12689e-15	5.599	5.105	8.604	6.849	6.303	7.861	17.888	25.135	31.735	25.959	22.632	19.34
DENND2A	7	-	140518420	140673993	DENN domain containing 2A	protein_coding	-1.8253	2.85725e-05	0.803	0.888	0.629	0.673	0.935	0.12	0.999	2.648	3.663	3.973	1.272	1.943
SERPINA1	14	-	94376747	94390693	serpin family A member 1	protein_coding	-1.83035	3.07631e-08	1.951	0.739	1.297	0.975	0.615	1.033	2.956	3.633	3.385	4.119	4.8	4.767
PPFIBP2	11	+	7513298	7657127	PPFIA binding protein 2	protein_coding	-1.83495	0.0276925	0	5.114	1.078	3.538	0.405	5.288	4.548	9.843	4.689	3.957	16.37	15.77
CCDC181	1	-	169394870	169460669	coiled-coil domain containing 181	protein_coding	-1.8351	9.57495e-07	1.734	1.887	2.483	2.869	1.222	3.165	5.142	9.389	14.767	7.746	4.051	6.727
ZNF713	7	+	55887456	55942530	zinc finger protein 713	protein_coding	-1.84024	0.0115511	53.392	143.829	28.832	88.594	51.685	37.931	72.602	379.704	80.192	24.818	873.919	16.463
VWA1	1	+	1434861	1442882	von Willebrand factor A domain containing 1	protein_coding	-1.84392	2.87669e-16	0.873	1.009	1.119	1.158	1.863	1.186	3.937	4.097	5.002	4.447	4.411	4.137
FZD7	2	+	202034587	202038445	frizzled class receptor 7	protein_coding	-1.84393	0.0229615	0.104	0.301	0.021	0.006	0.096	0.202	0.026	0.344	0.586	1.153	0.653	0.014
CEP85L	6	-	118460772	118710075	centrosomal protein 85 like	protein_coding	-1.84937	1.34001e-19	11.344	7.804	12.408	11.739	14.773	12.276	32.753	35.547	50.772	47.145	39.467	47.951
CXCL8	4	+	73740541	73743716	C-X-C motif chemokine ligand 8	protein_coding	-1.85067	0.0108559	11.988	7.941	2.551	5.708	0	4.968	14.989	27.82	8.32	29.257	21.129	18.224
KREMEN2	16	+	2964216	2968383	kringle containing transmembrane protein 2	protein_coding	-1.85455	1.31152e-11	421.409	346.542	295.168	219.468	374.287	214.864	776.667	1937.76	1446.81	814.585	867.372	925.92
LINC00313	21	-	43461960	43479534	long intergenic non-protein coding RNA 313	lncRNA	-1.8559	0.025019	0	0.073	0.014	0.305	0.077	0.118	0.025	0.608	0.546	0.237	0.602	0.264
SLC29A4	7	+	5274369	5306870	solute carrier family 29 member 4	protein_coding	-1.85701	2.14584e-06	0.783	1.225	1.22	2.459	0.701	0.512	1.814	6.364	4.848	2.816	3.803	5.508
LUZP2	11	+	24496970	25082638	leucine zipper protein 2	protein_coding	-1.85898	4.01754e-16	4.141	3.837	4.429	4.366	4.637	4.198	11.123	20.339	16.404	16.775	14.627	13.783
SULF2	20	-	47656348	47786616	sulfatase 2	protein_coding	-1.86142	0.0002723	1.736	0.591	4.647	1.664	1.648	0.69	6.122	5.792	5.568	9.99	10.265	2.304
CLEC2D	12	+	9664969	9699553	C-type lectin domain family 2 member D	protein_coding	-1.86391	0.0021517	2.321	1.783	0.501	1.196	1.319	2.893	4.38	8.306	2.336	6.439	9.687	5.457
HGF	7	-	81699010	81770047	Hepatocyte growth factor	protein_coding	-1.87116	7.99743e-14	4.659	3.509	4.482	3.11	6.153	6.4	13.524	10.944	17.513	14.786	20.068	26.901
CPA4	7	+	130293134	130324180	carboxypeptidase A4	protein_coding	-1.87377	2.0172e-05	1.265	2.557	0.442	1.93	1.247	0.526	1.899	3.982	6.337	5.833	5.495	5.812
TMEM204	16	+	1528688	1555580	transmembrane protein 204	protein_coding	-1.87424	0.00934025	0.358	1.324	0.263	0.47	1.185	0.91	3.959	1.599	0.408	1.286	6.045	3.397
ITGA11	15	-	68296532	68432163	integrin subunit alpha 11	protein_coding	-1.87635	9.76381e-11	3.918	4.179	5.859	4.711	5.058	6.098	11.687	24.266	31.326	15.817	10.423	16.135
BCHE	3	-	165772904	165837462	butyrylcholinesterase	protein_coding	-1.87807	0.00540099	0.012	0.188	0.211	0.04	0.102	0.078	0.218	0.688	0.52	0.18	0.166	0.708
CDKN2B	9	-	22002903	22009305	cyclin dependent kinase inhibitor 2B	protein_coding	-1.88832	6.5128e-21	10.566	9.269	14.151	15.064	14.07	12.002	36.341	48.359	52.524	56.805	43.611	40.626
ABCA13	7	+	48171458	48647497	ATP binding cassette subfamily A member 13	protein_coding	-1.8911	0.000168453	2.693	3.946	2.391	2.835	1.648	4.394	1.626	20.958	24.033	9.825	3.629	6.512
PLEKHG5	1	-	6467122	6520074	pleckstrin homology and RhoGEF domain containing G5	protein_coding	-1.89584	0.0402845	0	0.174	0	1.106	0.073	1.408	0.941	2.772	0.728	2.029	1.976	1.992
GBGT1	9	-	133152948	133163933	globoside alpha-1,3-N-acetylgalactosaminyltransferase 1 (FORS blood group)	protein_coding	-1.89791	0.0307298	0.491	0	1.603	1.255	1.356	2.601	2.355	9.756	4.481	0	6.914	3.885
LRRN3	7	+	111091006	111125454	leucine rich repeat neuronal 3	protein_coding	-1.90563	6.05928e-06	0.72	1.447	1.762	1.517	2.064	1.408	2.757	4.676	10.549	9.391	3.369	2.836
RGS16	1	-	182598623	182604389	regulator of G protein signaling 16	protein_coding	-1.90914	3.01071e-07	3.713	1.918	2.156	3.239	2.693	3.133	7.031	16.562	15.788	5.44	6.378	12.26
ZNF670-ZNF695	1	-	246945547	247078811	ZNF670-ZNF695 readthrough (NMD candidate)	protein_coding	-1.9128	2.66296e-11	1.037	0.653	1.09	0.976	1.129	0.886	2.293	3.521	4.976	2.858	4.024	4.224
DSG2	18	+	31498177	31549008	desmoglein 2	protein_coding	-1.92004	5.3536e-06	0.92	0.986	0.953	0.992	0.586	0.39	2.662	1.09	3.245	6.945	2.989	1.503
P4HA3	11	-	74235801	74311640	prolyl 4-hydroxylase subunit alpha 3	protein_coding	-1.93333	3.49146e-07	1.109	2.293	1.176	2.267	1.327	0.47	6.052	3.212	6.703	3.486	6.244	7.479
LAMP5	20	+	9514358	9530524	lysosomal associated membrane protein family member 5	protein_coding	-1.9565	9.97148e-11	15.576	15.998	16.109	16.003	8.361	23.656	47.052	93.918	79.333	63.931	44.013	43.367
RBP5	12	-	7115736	7128889	retinol binding protein 5	protein_coding	-1.96784	1.56363e-09	1.451	0.978	1.533	0.844	1.846	1.147	3.378	6.138	7.574	3.147	2.595	7.851
PID1	2	-	228850526	229271287	phosphotyrosine interaction domain containing 1	protein_coding	-1.96954	3.06995e-15	53.664	56.97	58.234	64.015	58.967	71.944	138.955	328.643	361.291	193.261	203.807	198.989
ISM1	20	+	13221274	13300651	isthmin 1	protein_coding	-1.97352	0.000939751	4.051	11.929	6.578	8.783	3.225	5.016	11.954	9.563	104.031	4.801	9.92	15.355
SLC25A18	22	+	17563450	17590995	solute carrier family 25 member 18	protein_coding	-1.97838	0.00131079	0.504	0.25	0.28	0.201	1.456	0.291	2.435	0.911	1.359	2.574	2.014	2.634
FCGRT	19	+	49506816	49526428	Fc fragment of IgG receptor and transporter	protein_coding	-1.97855	3.14206e-09	5.102	6.099	4.326	3.915	2.587	4.134	10.196	21.66	26.287	16.358	8.682	20.101
FGF18	5	+	171419647	171457626	fibroblast growth factor 18	protein_coding	-1.97953	1.51286e-10	2.246	1.222	1.882	1.476	2.361	2.004	3.431	8.912	12.148	5.752	6.202	7.865
ZNF853	7	+	6615610	6624290	zinc finger protein 853	protein_coding	-1.98245	0.000591227	0.309	0.08	0.162	0.081	0.264	0.078	0.57	0.951	0.823	0.298	0.722	0.662
FRRS1	1	-	99703970	99766635	ferric chelate reductase 1	protein_coding	-1.98263	7.55949e-10	0.807	0.957	0.869	0.884	1.131	0.829	1.905	4.605	5.989	2.042	2.95	4.332
PM20D2	6	+	89146055	89165565	peptidase M20 domain containing 2	protein_coding	-1.98392	0.015162	0.5	16.871	0.612	1.095	1.38	3.708	13.829	9.932	17.677	24.141	15.204	14.987
ACTBL2	5	-	57480018	57482811	actin beta like 2	protein_coding	-1.99302	4.11608e-10	1.928	1.642	1.692	2.685	1.244	2.042	3.987	10.378	8.578	7.622	5.38	8.949
USP53	4	+	119212587	119295517	ubiquitin specific peptidase 53	protein_coding	-1.99361	0.00112256	0.043	0.375	0.264	0.613	0.832	0.867	2.383	1.979	1.719	2.031	3.129	0.861
THBS3	1	-	155195588	155209051	thrombospondin 3	protein_coding	-2.01887	1.93161e-06	10.149	7.947	13.476	31.174	10.591	6.423	51.61	34.874	39.374	119.91	44.736	32.919
PFKFB2	1	+	207034366	207081024	6-phosphofructo-2-kinase/fructose-2,6-biphosphatase 2	protein_coding	-2.0256	6.9112e-06	1.8	0.857	1.926	6.775	2.639	2.502	4.977	8.238	12.056	9.723	14.249	18.119
HAPLN3	15	-	88877294	88895597	hyaluronan and proteoglycan link protein 3	protein_coding	-2.04012	0.0121277	40.804	22.362	49.681	39.566	26.344	19.494	14.326	181.685	26.65	10.277	574.225	8.391
PCDHB3	5	+	141100473	141103827	protocadherin beta 3	protein_coding	-2.04353	0.00433667	13.209	23.388	11.927	19.517	13.022	11.325	16.35	97.335	6.455	12.475	240.459	7.985
PADI1	1	+	17205128	17246007	peptidyl arginine deiminase 1	protein_coding	-2.0436	0.0156224	0.972	0.071	0.476	0	0.089	0.206	0.645	1.971	1.515	0.655	2.354	0.526
MMP24	20	+	35226690	35276998	matrix metallopeptidase 24	protein_coding	-2.04807	0.0127102	32.38	23.761	39.84	43.16	44.563	24.594	28.243	33.303	37.555	21.915	734.124	6.47
KRR1	12	-	75490863	75511636	KRR1 small subunit processome component homolog	protein_coding	-2.05311	2.68874e-14	6.859	5.906	7.768	8.266	12.28	8.242	19.082	45.837	54.737	31.753	24.055	29.407
CCDC170	6	+	151494017	151621193	coiled-coil domain containing 170	protein_coding	-2.06104	1.13115e-08	0.273	0.466	0.483	0.726	0.44	0.485	1.254	1.892	1.814	2.286	0.844	4.089
BEX1	X	-	103062651	103064171	brain expressed X-linked 1	protein_coding	-2.06165	0.0120765	0.473	0.094	1.369	0.094	0.475	0.046	0.143	2.083	1.521	1.256	3.634	2.203
ZNF711	X	+	85243991	85273362	zinc finger protein 711	protein_coding	-2.06537	0.00596397	2.121	0	0.192	0.516	0.759	1.082	1.39	4.389	4.39	3.175	3.45	2.943
PDE6G	17	-	81650459	81663112	phosphodiesterase 6G	protein_coding	-2.06713	2.27359e-09	2.137	1.883	2.075	5.089	1.826	2.12	8.292	14.82	13.189	7.806	7.161	12.326
GPR146	7	+	1044546	1059261	G protein-coupled receptor 146	protein_coding	-2.07472	2.7281e-19	8.744	7.975	10.345	13.042	11.472	10.379	29.992	51.626	65.59	41.961	33.888	38.137
TMEM98	17	+	32927910	32945106	transmembrane protein 98	protein_coding	-2.09145	1.30801e-05	0.257	0.44	0.213	0.121	0.405	0.204	0.294	0.877	2.094	2.391	1.07	0.459
BRSK1	19	+	55282072	55312562	BR serine/threonine kinase 1	protein_coding	-2.09745	0.00494236	22.966	21.047	20.134	27.187	22.201	11.03	12.136	107.913	19.932	12.213	373.304	7.779
EFNB2	13	-	106489745	106535662	ephrin B2	protein_coding	-2.09945	3.4139e-06	2.436	0.62	2.409	2.384	1.216	2.964	5.045	14.089	16.429	6.051	4.114	6.019
IL21R	16	+	27402174	27452042	interleukin 21 receptor	protein_coding	-2.10994	0.00257186	0.6	0.477	0	0.809	1.434	0.513	0.996	0.688	10.714	1.14	1.794	1.413
HOXA10	7	-	27170592	27180261	homeobox A10	protein_coding	-2.11123	6.35239e-08	0.838	1.527	1.863	0.281	2.102	1.486	4.39	7.029	9.286	3.342	4.364	6.772
DISC1	1	+	231626790	232041272	DISC1 scaffold protein	protein_coding	-2.12863	0.00210954	0	1.639	0.242	0.217	0.219	0.462	1.622	2.312	1.807	1.824	2.811	1.979
SDR42E1	16	-	81988855	82011481	short chain dehydrogenase/reductase family 42E, member 1	protein_coding	-2.13027	0.00504718	1.814	0	2.219	3.179	8.012	1.153	1.204	13.06	15.307	12.219	14.707	15.404
COL25A1	4	-	108808725	109302752	collagen type XXV alpha 1 chain	protein_coding	-2.13867	9.83802e-15	35.104	38.899	38.146	51.607	29.464	38.035	113.821	209.069	232.196	233.353	96.943	133.166
HAS1	19	-	51713112	51723991	hyaluronan synthase 1	protein_coding	-2.13873	0.000202554	0.149	0.449	0.222	0.235	0.137	0.665	0.804	3.751	1.883	0.408	1.144	0.392
TNFRSF21	6	-	47231532	47309905	TNF receptor superfamily member 21	protein_coding	-2.13998	0.00142202	0.095	3.002	0.349	0.521	1.313	0.907	4.209	4.369	5.207	3.524	7.552	2.613
ADM2	22	+	50481543	50486440	adrenomedullin 2	protein_coding	-2.14181	0.0249953	7.558	3.525	9.247	17.307	6.367	2.183	1.303	39.843	4.029	0.992	154.191	3.677
ZFHX4-AS1	8	-	76491200	76683308	ZFHX4 antisense RNA 1	lncRNA	-2.15909	2.3091e-08	48.875	49.402	34.575	54.966	18.917	27.872	126.375	133.586	213.483	387.381	78.155	109.058
ROPN1	3	-	123968521	123992178	rhophilin associated tail protein 1	protein_coding	-2.16183	0.00235484	0.098	0.009	0.12	0.081	0.023	0.026	0.181	0.447	0.065	0.156	0.609	0.348
AJAP1	1	+	4654609	4792534	adherens junctions associated protein 1	protein_coding	-2.16559	3.44447e-09	1.633	1.01	1.262	2.089	1.721	1.407	2.397	11.58	11.163	5.683	4.037	6.275
RNF212	4	-	1056250	1113564	ring finger protein 212	protein_coding	-2.18494	0.0092683	22.766	17.945	9.055	29.753	6.853	16.174	9.43	30.933	15.169	9.361	389.906	11.699
FANK1	10	+	125896564	126009592	fibronectin type III and ankyrin repeat domains 1	protein_coding	-2.18558	0.000439251	1.01	2.692	0.185	1.88	1.603	2.246	3.239	5.577	1.669	19.724	12.109	1.639
RPRM	2	-	153477338	153478762	reprimo, TP53 dependent G2 arrest mediator homolog	protein_coding	-2.18708	9.67158e-09	0.439	0.629	0.339	0.734	0.893	1.346	2.378	2.439	5.324	1.998	3.748	4.272
SMCO3	12	-	14804650	14814182	single-pass membrane protein with coiled-coil domains 3	protein_coding	-2.19426	5.57286e-06	3.62	6.858	1.148	2.349	4.534	2.13	14.015	14.313	8.714	3.161	27.176	27.291
IL20RB	3	+	136946230	137011085	interleukin 20 receptor subunit beta	protein_coding	-2.20004	8.35471e-12	31.298	23.262	41.831	49.888	36.979	35.64	113.282	332.886	240.224	126.624	95.66	97.358
SLC37A1	21	+	42496008	42581440	solute carrier family 37 member 1	protein_coding	-2.20799	4.72144e-17	5.737	5.416	6.167	7.347	5.066	7.763	19.589	35.848	42.958	29.267	21.25	24.549
TBX3	12	-	114670255	114684175	T-box transcription factor 3	protein_coding	-2.20949	5.53232e-10	9.477	5.304	9.275	10.675	10.962	8.03	25.458	77.305	22.23	43.166	59.456	21.077
EPB41L3	18	-	5392381	5630700	erythrocyte membrane protein band 4.1 like 3	protein_coding	-2.21974	6.88569e-11	0.16	0.534	0.319	0.362	0.553	0.308	1.684	2.884	1.804	1.113	1.624	1.526
PDE1C	7	-	31751179	32428131	phosphodiesterase 1C	protein_coding	-2.24867	5.01543e-10	15.099	12.031	11.05	14.985	25.584	14.707	42.274	135.462	81.011	31.631	44.061	109.93
PDE4D	5	-	58969038	60522120	phosphodiesterase 4D	protein_coding	-2.2514	3.12905e-14	6.758	7.136	6.444	5.938	7.242	6.829	16.589	51.37	44.354	38.397	14.991	26.635
GAS7	17	-	9910609	10198551	growth arrest specific 7	protein_coding	-2.25702	1.99661e-13	0.339	0.483	0.233	0.302	0.359	0.306	1.567	1.177	1.121	1.228	3.481	1.318
DBF4	7	+	87876216	87909553	DBF4 zinc finger	protein_coding	-2.29309	6.06936e-11	5.766	5.925	4.808	7.073	5.502	5.817	12.275	48.684	51.646	22.097	14.882	21.652
ABCA8	17	-	68867289	68955392	ATP binding cassette subfamily A member 8	protein_coding	-2.29933	5.41067e-05	0.633	0.394	2.989	1.09	2.373	0.479	3.903	2.695	4.643	4.165	19.256	4.745
TMSB15A	X	-	102513682	102516739	thymosin beta 15a	protein_coding	-2.30055	4.8176e-09	14.956	15.671	17.705	20.217	12.564	17.103	27.154	130.059	123.339	134.378	30.864	38.297
RGMA	15	-	93035273	93089204	repulsive guidance molecule BMP co-receptor a	protein_coding	-2.32666	5.25347e-10	1.941	3.423	1.392	4.763	4.618	3.898	8.216	23.59	25.486	16.377	15.711	11.365
ACTR3C	7	-	150243916	150323725	actin related protein 3C	protein_coding	-2.34553	1.77092e-06	0.753	1.16	2.762	0.962	0.346	3.122	3.469	7.708	15.52	7.041	6.674	6.109
ZBED9	6	-	28570535	28616212	zinc finger BED-type containing 9	protein_coding	-2.34835	0.00386244	0.14	0.534	0.429	0.077	0.871	1.633	0.078	3.567	3.916	3.698	5.209	2.538
SBK2	19	-	55528611	55537133	SH3 domain binding kinase family member 2	protein_coding	-2.37032	0.000306941	1.169	7.631	2.383	3.413	2.151	1.65	20.682	12.572	12.437	6.997	25.66	17.025
GATA6-AS1	18	-	22164886	22169878	GATA6 antisense RNA 1 (head to head)	lncRNA	-2.37528	1.35092e-32	3.652	3.218	4.187	5.366	6.616	4.406	21.156	21.414	24.778	26.601	25.328	23.369
KCNS1	20	-	45091214	45101127	potassium voltage-gated channel modifier subfamily S member 1	protein_coding	-2.41051	0.00768649	12.301	6.637	1.644	17.659	11.841	6.788	5.374	42.086	2.711	4.874	241.116	6.454
TSSK6	19	-	19512418	19515548	testis specific serine kinase 6	protein_coding	-2.42399	9.81924e-11	1.377	2.098	4.783	0.724	3.724	1.691	9.015	15.107	17.331	9.644	14.324	12.103
ODF3L1	15	+	75724041	75727688	outer dense fiber of sperm tails 3 like 1	protein_coding	-2.43366	0.0119496	10.075	38.27	8.178	12.943	7.621	2.155	33.11	17.917	20.988	3.806	351.469	1.089
ZBED6CL	7	+	150322639	150332721	ZBED6 C-terminal like	protein_coding	-2.44213	4.08827e-06	0.193	0.821	0.491	0.598	0.066	0.204	3.303	1.375	1.245	1.766	4.691	0.782
HTR2A	13	-	46831550	46897076	5-hydroxytryptamine receptor 2A	protein_coding	-2.44675	0.000187128	0.403	0.351	0.197	0.353	1.669	0.342	3.478	3.202	1.195	3.62	4.63	2.215
ANKRD12	18	+	9136228	9285985	ankyrin repeat domain 12	protein_coding	-2.46581	1.27801e-34	6.417	5.258	8.136	7.819	12.56	7.776	42.065	34.958	44.863	43.068	52.146	48.154
LYL1	19	-	13099033	13103161	LYL1 basic helix-loop-helix family member	protein_coding	-2.46826	1.72083e-05	0.172	0.104	0.094	0.587	0.951	0.061	1.037	3.159	3.447	1.074	1.519	0.932
EFNA1	1	+	155127876	155134899	ephrin A1	protein_coding	-2.48182	7.33859e-12	1.707	1.515	1.852	1.825	1.739	1.636	5.226	15.564	17.738	6.034	4.222	8.882
INPP4B	4	-	142023160	142847432	inositol polyphosphate-4-phosphatase type II B	protein_coding	-2.49335	1.92572e-06	0.766	1.035	0.085	1.067	1.601	0.663	1.745	8.957	9.656	2.032	4.193	3.071
TUBA3FP	22	-	21008193	21014292	tubulin alpha 3f pseudogene	lncRNA	-2.49537	0.000817433	0	0.29	0.407	0.948	0.551	0	1.914	2.561	3.188	1.644	2.024	1.33
C9orf50	9	-	129612225	129620776	chromosome 9 open reading frame 50	protein_coding	-2.52	1.32221e-08	0.826	0.402	1.333	1.848	1.019	0.614	2.236	8.751	11.647	5.25	3.148	3.908
OSM	22	-	30262829	30266851	oncostatin M	protein_coding	-2.52353	5.85321e-15	4.127	2.9	3.089	5.531	2.908	3.431	14.389	22.395	24.087	35.621	11.53	18.68
SLIT2	4	+	20251905	20620561	slit guidance ligand 2	protein_coding	-2.5289	1.50373e-05	1.241	0.413	0.338	0.306	0.556	0.37	7.985	1.062	1.324	6.722	0.753	1.047
MIR378J	17	-	37614931	37615039	microRNA 378j	miRNA	-2.53304	3.46321e-11	3.076	2.435	3.259	3.788	1.93	3.742	7.815	22.566	16.18	35.348	16.981	6.911
SLC14A1	18	+	45687025	45752520	solute carrier family 14 member 1 (Kidd blood group)	protein_coding	-2.55235	1.34681e-09	1.394	2.416	1.459	1.256	1.025	1.987	2.536	8.886	20.452	7.98	12.658	3.723
COL9A2	1	-	40300489	40317813	collagen type IX alpha 2 chain	protein_coding	-2.55726	1.43029e-12	0.631	0.198	0.6	0.246	0.484	0.252	1.691	1.81	3.438	1.684	2.937	2.924
ST3GAL6-AS1	3	-	98706236	98732757	ST3GAL6 antisense RNA 1	lncRNA	-2.5579	8.0432e-15	3.495	3.925	5.497	6.349	3.544	6.615	18.663	19.072	36.864	55.591	24.059	19.314
HIF1A	14	+	61695513	61748259	hypoxia inducible factor 1 subunit alpha	protein_coding	-2.57202	3.75998e-17	29.376	23.518	31.157	49.708	27.178	29.774	117.274	298.216	261.649	226.693	101.773	128.737
NUPR1	16	-	28532708	28539008	nuclear protein 1, transcriptional regulator	protein_coding	-2.60166	4.39861e-17	2.936	1.867	3.597	5.166	3.506	3.395	10.246	18.599	23.064	36.555	22.122	13.95
GPR137C	14	+	52552836	52637713	G protein-coupled receptor 137C	protein_coding	-2.6309	0.00524984	0.271	0.098	0.11	1.779	0	0	2.696	4.481	2.882	0.811	0.61	2.818
SPON1	11	+	13962723	14268133	spondin 1	protein_coding	-2.6362	7.40733e-12	4.733	3.097	7.236	15.199	2.184	6.157	40.983	35.111	27.105	58.043	45.78	33.301
CD69	12	-	9752486	9760901	CD69 molecule	protein_coding	-2.65049	3.07903e-34	39.855	35.609	38.335	41.413	51.237	34.766	216.095	331.488	337.349	173.939	257.061	198.925
FAM106A	17	-	18511221	18551705	family with sequence similarity 106 member A	lncRNA	-2.67961	3.93218e-16	1.881	2.738	2.012	2.591	2.454	2.992	10.44	18.121	33.051	11.58	8.698	12.41
KCNK1	1	+	233614106	233672514	potassium two pore domain channel subfamily K member 1	protein_coding	-2.69873	3.55925e-07	1.089	0.523	0.196	0.368	1.216	0.763	1.771	9.6	8.308	1.744	4.382	1.5
ITIH3	3	+	52794768	52809009	inter-alpha-trypsin inhibitor heavy chain 3	protein_coding	-2.70456	7.68081e-16	1.076	0.931	1.146	1.193	2.305	1.334	4.326	11.693	16.753	6.338	5.9	7.372
LDLRAD4	18	+	13217498	13652755	low density lipoprotein receptor class A domain containing 4	protein_coding	-2.72761	3.18189e-17	19.528	17.663	18.557	14.788	21.153	10.255	67.338	233.545	144.855	81.309	61.175	87.347
TP53INP2	20	+	34704339	34713439	tumor protein p53 inducible nuclear protein 2	protein_coding	-2.79059	3.36221e-14	3.064	1.426	3.088	3.452	1.943	3.217	9.912	33.031	25.364	22.06	12.654	9.355
CERS1	19	-	18868545	18896727	ceramide synthase 1	protein_coding	-2.79464	2.08408e-17	24.174	15.968	22.57	37.932	12.442	29.79	118.5	180.228	238.254	244.481	104.343	105.91
HES4	1	-	998962	1000172	hes family bHLH transcription factor 4	protein_coding	-2.81143	1.91318e-11	2.486	3.108	2.646	1.914	2.358	2.382	5.603	45.755	19.688	12.106	14.259	7.503
CDRT4	17	-	15436015	15503608	CMT1A duplicated region transcript 4	protein_coding	-2.81724	5.68307e-20	4.92	3.855	3.033	4.95	4.017	5.293	30.516	38.881	48.878	14.471	20.367	30.98
ZNF280B	22	-	22484421	22508742	zinc finger protein 280B	protein_coding	-2.84237	4.15229e-06	0.3	0.403	0.208	0.296	0.028	0.403	0.111	2.56	3.973	1.877	2.672	0.925
PODNL1	19	-	13931187	13953392	podocan like 1	protein_coding	-2.85278	2.6402e-07	0.792	1.572	1.226	0.715	1.222	0.79	8.764	10.413	20.673	2.198	2.795	1.164
SULF1	8	+	69466624	69660915	sulfatase 1	protein_coding	-2.91017	0.00016691	0.176	0.103	0.281	0.725	0.913	0.558	11.787	0.302	7.053	0.379	0.912	0.675
ZNF14	19	-	19710472	19733112	zinc finger protein 14	protein_coding	-2.92538	8.19798e-14	4.047	2.474	2.873	4.924	4.637	3.968	9.808	48.291	51.482	19.728	13.817	31.41
MAP2	2	+	209424058	209734118	microtubule associated protein 2	protein_coding	-2.9781	0.00039533	7.473	7.055	4.847	5.719	10.563	7.534	10.756	17.994	5.544	6.874	294.733	4.835
SIX1	14	-	60643421	60658259	SIX homeobox 1	protein_coding	-3.03148	3.24006e-09	0.081	0.316	0.273	0.161	0.203	0.181	0.531	1.729	3.014	3.859	0.442	0.79
EGR2	10	-	62811996	62919900	early growth response 2	protein_coding	-3.05447	2.06422e-11	0.836	0.885	1.138	0.891	1.123	0.645	3.483	3.662	11.543	20.754	3.3	3.539
CYB5R2	11	-	7665100	7677222	cytochrome b5 reductase 2	protein_coding	-3.13798	5.02799e-25	102.365	65.968	72.977	70.407	80.794	63.811	470.849	1047.33	798.971	952.162	349.469	398.655
HOXC6	12	+	53990624	54030823	homeobox C6	protein_coding	-3.17736	7.52216e-10	17.29	20.953	23.581	21.277	7.883	26.371	60.252	73.611	204.495	515.124	40.416	168.237
ETV4	17	-	43527844	43579620	ETS variant transcription factor 4	protein_coding	-3.36172	5.45149e-13	3.319	2.266	3.052	1.663	1.377	3.056	9.261	21.406	35.617	52.235	6.265	27.223
ABI3	17	+	49210411	49223225	ABI family member 3	protein_coding	-3.49929	2.4004e-15	4.891	1.466	3.431	5.107	2.119	3.904	17.489	50.502	49.723	76.944	30.339	12.165
PPIEL	1	-	39522280	39559671	peptidylprolyl isomerase E like pseudogene	transcribed_unprocessed_pseudogene	-3.50168	1.93439e-16	0.453	0.227	0.293	0.953	0.513	0.453	3.754	10.535	8.378	3.821	2.492	4.397
GATA6	18	+	22169589	22202528	GATA binding protein 6	protein_coding	-3.52376	0.000119741	16.495	17.089	10.372	21.635	22.484	9.521	26.081	80.315	19.072	11.743	981.357	4.567
C1QTNF1	17	+	79022814	79049788	C1q and TNF related 1	protein_coding	-3.55723	6.02233e-12	6.358	42.608	20.805	13.228	19.267	14.309	42.544	346.337	323.617	393.767	65.234	201.416
KCTD15	19	+	33795933	33815763	potassium channel tetramerization domain containing 15	protein_coding	-3.84455	1.79498e-12	0.385	0.377	0.157	0.857	0.159	0.163	1.432	2.945	7.895	9.055	7.645	1.969
KNDC1	10	+	133160219	133226412	kinase non-catalytic C-lobe domain containing 1	protein_coding	-3.88476	1.31989e-14	6.663	3.503	7.687	10.514	2.076	6.075	66.16	25.153	56.534	259.707	84.148	48.554
RGS1	1	+	192575763	192580024	regulator of G protein signaling 1	protein_coding	-3.92807	7.3144e-19	3.143	2.244	4.678	2.507	4.438	7.071	26.133	136.328	97.64	36.895	32.449	37.965
MORN4	10	-	97614553	97633500	MORN repeat containing 4	protein_coding	-4.4942	3.79439e-49	10.028	8.497	14.167	21.521	10.391	11.476	209.538	248.577	387.946	431.252	239.324	199.245
CCL20	2	+	227805739	227817564	C-C motif chemokine ligand 20	protein_coding	-4.64269	4.7079e-12	0.58	0.404	0.625	0.432	1.73	0.566	1.079	25.561	30.681	40.867	4.862	6.726
FRK	6	-	115931149	116060891	fyn related Src family tyrosine kinase	protein_coding	-5.1733	6.55733e-11	1.27	1.129	0.897	0.862	0.148	1.118	1.8	36.832	115.311	30.119	5.166	8.599
COL1A2	7	+	94394895	94431227	collagen type I alpha 2 chain	protein_coding	-5.30072	8.60682e-26	19.37	14.368	19.879	11.339	14.939	18.731	179.045	435.798	968.543	1537.54	145.511	623.351
EPHA3	3	+	89107621	89482134	EPH receptor A3	protein_coding	-5.30606	5.27994e-27	0.281	0.434	0.272	0.225	0.251	0.23	2.664	25.921	18.044	9.396	6.791	6.477
C1QTNF6	22	-	37180166	37199385	C1q and TNF related 6	protein_coding	-5.629	5.36082e-22	2.393	25.524	15.656	15.366	13.212	10.085	148.46	956.786	871.42	1333.78	170.411	591.713
PCDH1	5	-	141853111	141879246	protocadherin 1	protein_coding	-5.87831	4.07419e-21	10.722	8.624	12.517	9.464	4.091	12.065	84.707	305.417	772.771	1745.56	173.969	302.37
